# Supplementary material for: Transcriptome analysis discloses dysregulated genes in normal appearing tumor-adjacent thyroid tissues from patients with papillary thyroid carcinoma
Source: Sci Rep. 2021 Jul 8;11:14126. doi: 10.1038/s41598-021-93526-9 (PMC8266864; doi:10.1038/s41598-021-93526-9)
Supplement: Supplementary file 1 — Supplementary Information 1. [file 41598_2021_93526_MOESM1_ESM.xlsx]

## Sheet: Sheet1
Supplemental Table S1. Clinical information corresponding to thyroid specimens
Characteristics		Normal thyroid	NATa	PTC tumor
Case number		12	46	16
Age_at_diagnosis (yrs)b		60 (48-79)	42 (19-85)	42 (25-80)
Gender	Female	0	37	13
	Male	12	9	3
LT co-existencec	Yes	0	21	8
	No	12	25	8
Histo_subtype	Classic PTC	n/ad	n/a	14
	Follicular variant			1
	Oncocytic variant			1
T stage	T1	n/a	n/a	4
	T2			7
	T3			4
	T4			1
Tumor size (cm)
	Median range	n/a	n/a	2.8 (1.1 - 6.5)
Tumor focality	Unifocal	n/a	n/a	9
	Multifocal			7
Extra thyroid extension	Yes	n/a	n/a	5
	No			11
Lymphovascular invasion	Yes	n/a	n/a	3
	No			13
N stage	N0	n/a	n/a	9
	N1			7
M stage	M0	n/a	n/a	11
	Mxe			5
aNAT, normal appearing tumor adjacent tissue
bMedian age and range in parenthesis
cLT, lymphocytic thyroiditis
dn/a, not applicable
eMx, distant metastasis cannot be evaluated
