# Supplementary material for: Transcriptome analysis discloses dysregulated genes in normal appearing tumor-adjacent thyroid tissues from patients with papillary thyroid carcinoma
Source: Sci Rep. 2021 Jul 8;11:14126. doi: 10.1038/s41598-021-93526-9 (PMC8266864; doi:10.1038/s41598-021-93526-9)
Supplement: Supplementary file 2 — Supplementary Information 2. [file 41598_2021_93526_MOESM2_ESM.xlsx]

## Sheet: Suppl Table 2
Supplemental Table S2. Differentially expressed genes between male and female in NAT samples
Gene ID	Gene name	Chromosome	Gene Biotype	P valuea	log2(fold change) (Male/Female)
ENSG00000198692.9	EIF1AY	Y	protein_coding	6.00615e-115	9.87064
ENSG00000226555.1	AGKP1	Y	processed_pseudogene	2.37353e-16	6.84763
ENSG00000241859.6	ANOS2P	Y	transcribed_unprocessed_pseudogene	1.81778e-35	6.27331
ENSG00000006757.11	PNPLA4	X	protein_coding	0.00933792	-0.621155
ENSG00000110680.12	CALCA	11	protein_coding	1.42683e-05	6.46493
ENSG00000067646.11	ZFY	Y	protein_coding	1.82169e-101	8.85267
ENSG00000176728.7	TTTY14	Y	lincRNA	2.96946e-108	9.15043
ENSG00000229807.10	XISTb	X	lincRNA	6.27508e-235	-7.19287
ENSG00000114374.12	USP9Y	Y	protein_coding	7.08188e-43	10.4225
ENSG00000129824.15	RPS4Y1	Y	protein_coding	3.31896e-19	10.3053
ENSG00000149150.8	SLC43A1	11	protein_coding	0.0104747	0.7122
ENSG00000099725.14	PRKY	Y	transcribed_unprocessed_pseudogene	7.39563e-45	3.58744
ENSG00000005889.15	ZFX	X	protein_coding	7.23973e-15	-0.598689
ENSG00000225012.5	RP13-348B13.2	X	lincRNA	4.23568e-21	6.88005
ENSG00000012817.15	KDM5D	Y	protein_coding	1.28666e-36	10.5626
ENSG00000131002.11	TXLNGY	Y	transcribed_unprocessed_pseudogene	2.61855e-27	10.3292
ENSG00000181408.3	UTS2Rb	17	protein_coding	0.0240246	-1.90296
ENSG00000242759.6	LINC00882	3	lincRNA	0.0297686	0.656695
ENSG00000229236.1	TTTY10	Y	lincRNA	2.93584e-62	7.87219
ENSG00000165246.12	NLGN4Y	Y	protein_coding	1.08693e-92	6.8262
ENSG00000267793.1	RP11-576C2.1	Y	transcribed_processed_pseudogene	5.80962e-10	6.66396
ENSG00000175161.13	CADM2	3	protein_coding	0.0331363	2.00915
ENSG00000233864.7	TTTY15	Y	lincRNA	7.97832e-144	10.1772
ENSG00000105388.15	CEACAM5	19	protein_coding	0.0331363	4.46005
ENSG00000134443.9	GRP	18	protein_coding	0.0280999	5.36942
ENSG00000147050.14	KDM6A	X	protein_coding	2.25903e-10	-0.74451
ENSG00000171724.2	VAT1L	16	protein_coding	0.0217249	1.76736
ENSG00000171951.4	SCG2	2	protein_coding	0.000317596	3.63967
ENSG00000168484.12	SFTPC	8	protein_coding	0.0100068	1.77482
ENSG00000175426.10	PCSK1	5	protein_coding	7.1847e-05	3.69525
ENSG00000170091.10	HMP19	5	protein_coding	0.0104747	2.90858
ENSG00000273906.1	RP11-115H13.1	Y	sense_intronic	1.58558e-132	9.90598
ENSG00000228906.1	RP13-216E22.4	X	lincRNA	0.00152749	-0.620348
ENSG00000154620.5	TMSB4Y	Y	protein_coding	2.88853e-68	8.40665
ENSG00000142677.3	IL22RA1	1	protein_coding	0.0020338	-1.59894
ENSG00000155886.11	SLC24A2	9	protein_coding	7.13077e-05	2.33291
ENSG00000233070.1	ZFY-AS1	Y	antisense	2.7827e-45	7.58212
ENSG00000116147.16	TNR	1	protein_coding	0.0421291	2.47405
ENSG00000137869.14	CYP19A1	15	protein_coding	0.0015082	2.00461
ENSG00000227863.2	AC002383.2b	7	lincRNA	0.000354841	2.72867
ENSG00000126012.11	KDM5C	X	protein_coding	7.00551e-08	-0.722162
ENSG00000183878.15	UTY	Y	protein_coding	3.8659e-38	10.9786
ENSG00000175868.13	CALCB	11	protein_coding	7.13077e-05	3.70703
ENSG00000100604.12	CHGA	14	protein_coding	0.00759788	4.76837
ENSG00000231535.5	LINC00278	Y	lincRNA	8.28273e-12	9.64664
ENSG00000067048.16	DDX3Y	Y	protein_coding	1.28558e-53	10.6214
ENSG00000260197.1	RP11-424G14.1	Y	lincRNA	1.49193e-43	7.6298
ENSG00000111644.7	ACRBPb	12	protein_coding	0.00173542	0.757934
ENSG00000089199.9	CHGB	20	protein_coding	6.32145e-06	3.66231
ENSG00000131386.17	GALNT15	3	protein_coding	0.0103396	1.19916
ENSG00000118492.16	ADGB	6	protein_coding	2.53725e-06	4.32569
ENSG00000092377.13	TBL1Y	Y	protein_coding	5.98374e-140	10.0313
aBenjamini and Hochberg multiple testing corrected p-value. Model was adjusted for age.
bGenes overlapping with DEGs between NAT and N.
