# Supplementary material for: Transcriptome analysis discloses dysregulated genes in normal appearing tumor-adjacent thyroid tissues from patients with papillary thyroid carcinoma
Source: Sci Rep. 2021 Jul 8;11:14126. doi: 10.1038/s41598-021-93526-9 (PMC8266864; doi:10.1038/s41598-021-93526-9)
Supplement: Supplementary file 3 — Supplementary Information 3. [file 41598_2021_93526_MOESM3_ESM.xlsx]

## Sheet: Final_Results_RmShortGenes_646
Supplemental Table S3. Differentially expressed genes between NAT and N and their expression patterns
Gene ID	Gene name	NAT vs Na		T vs NATa		Expression pattern
		P valueb	log2(fold change)	P valuec	log2(fold change)
ENSG00000169302.14	STK32A	0.0276373	0.91747	2.08656e-41	3.17191	Up-up
ENSG00000085276.17	MECOM	0.00846456	1.01171	0.000583647	0.966765	Up-up
ENSG00000189367.14	KIAA0408	0.0178809	1.9087	3.06045e-23	3.58839	Up-up
ENSG00000282463.1	AC216130.2	0.030983	1.35047	0.00446937	0.837922	Up-up
ENSG00000226253.1	MRPL35P3	0.0264259	1.41779	7.9572e-05	1.14527	Up-up
ENSG00000006625.17	GGCT	0.000811749	0.716874	3.47655e-32	2.28996	Up-up
ENSG00000242960.1	FTH1P23	0.00918674	1.26304	0.0245162	0.671039	Up-up
ENSG00000213131.3	YWHAZP4	0.000586009	1.85679	0.0181625	0.726476	Up-up
ENSG00000267742.1	FAM60CP	0.00412431	2.23537	0.00947863	1.00146	Up-up
ENSG00000227077.3	AC107983.4	0.00159866	3.38699	0.0290133	0.808649	Up-up
ENSG00000223361.5	FTH1P10	0.0013601	1.31863	0.0180468	0.647511	Up-up
ENSG00000230204.1	FTH1P5	0.023439	1.61022	0.0076162	0.823046	Up-up
ENSG00000167644.11	C19orf33	0.000162337	4.29978	4.24483e-06	2.08966	Up-up
ENSG00000177410.12	ZFAS1	0.0013711	0.867137	3.68593e-05	0.657328	Up-up
ENSG00000241741.1	RPL7AP30	0.00702651	2.18729	0.00652996	0.676292	Up-up
ENSG00000178082.6	TWF1P1	0.00421182	1.06004	7.38168e-07	0.666693	Up-up
ENSG00000236992.2	RPL12P12	0.00111256	1.9729	0.00983523	0.662338	Up-up
ENSG00000235776.2	AC000089.3	2.21541e-08	4.38475	0.0340436	0.687866	Up-up
ENSG00000106537.7	TSPAN13	0.00958842	0.656594	6.78067e-07	0.812459	Up-up
ENSG00000217555.12	CKLF	0.0161658	1.24022	4.17402e-09	1.21284	Up-up
ENSG00000213977.7	TAX1BP3	2.42577e-12	1.8739	4.24857e-06	0.810724	Up-up
ENSG00000189171.14	S100A13	0.000328344	0.950582	2.33914e-11	0.958707	Up-up
ENSG00000250410.1	RP11-714G18.1	0.0227626	0.917529	6.6065e-13	1.24351	Up-up
ENSG00000225933.1	AC133965.1	0.0285027	1.83441	7.22113e-05	1.07049	Up-up
ENSG00000249961.9	TERB1	0.0178488	1.4834	0.00126599	1.15647	Up-up
ENSG00000214797.3	RP11-1036E20.9	0.0198823	3.28132	1.3084e-30	5.74971	Up-up
ENSG00000231940.1	RPS7P3	0.0057152	2.15443	0.00434358	1.1285	Up-up
ENSG00000270040.1	RP11-416A14.1	0.0237274	2.04877	0.0079282	1.08526	Up-up
ENSG00000267058.1	RP11-15A1.3	0.0037927	1.14455	1.33703e-05	0.874056	Up-up
ENSG00000176222.8	ZNF404	0.00377773	1.00423	1.12844e-06	0.899587	Up-up
ENSG00000279434.1	RP11-85K15.3	0.0184671	1.01443	0.0019048	0.817141	Up-up
ENSG00000215769.8	RP13-104F24.2	0.00628154	0.682458	1.71858e-07	0.757085	Up-up
ENSG00000255310.2	AF131215.2	0.00412431	0.611718	1.16129e-07	0.693987	Up-up
ENSG00000254556.1	AF131215.4	0.0479868	0.634626	0.0001554	0.626015	Up-up
ENSG00000261326.2	LINC01355	0.0282752	0.700421	7.65676e-06	0.601134	Up-up
ENSG00000257818.1	C1GALT1P1	0.016233	1.36029	7.94515e-09	1.34944	Up-up
ENSG00000135373.12	EHF	0.0208466	0.817877	3.11322e-05	2.10345	Up-up
ENSG00000122852.14	SFTPA1	0.00918674	4.58386	1.07465e-08	3.48039	Up-up
ENSG00000181264.8	TMEM136	9.60941e-05	0.619967	0.000377695	0.538378	Up-stable
ENSG00000147174.11	ACRC	0.0148106	0.722606	0.00777572	0.415469	Up-stable
ENSG00000204316.12	MRPL38	0.00594947	0.930848	0.0061641	0.404479	Up-stable
ENSG00000242779.6	ZNF702P	0.0119273	0.79042	0.0135928	0.463923	Up-stable
ENSG00000256745.1	RP11-680H20.1	2.15332e-08	1.95527	0.0046925	0.469472	Up-stable
ENSG00000174977.8	AC026271.5	7.83822e-07	1.4642	0.0231942	0.40673	Up-stable
ENSG00000232472.1	EEF1B2P3	0.0396368	0.70635	0.0230747	0.33482	Up-stable
ENSG00000148180.18	GSN	2.09705e-08	1.93474	0.00160693	0.424643	Up-stable
ENSG00000228502.1	EEF1A1P11	7.81023e-06	1.07555	0.00121563	0.420904	Up-stable
ENSG00000196205.8	EEF1A1P5	0.00379266	0.744169	5.67286e-05	0.420916	Up-stable
ENSG00000233476.3	EEF1A1P6	0.0010876	1.26341	0.000363278	0.453467	Up-stable
ENSG00000265681.7	RPL17	0.000747092	1.2388	0.00196512	0.38582	Up-stable
ENSG00000213553.4	RPLP0P6	0.0161658	1.14867	0.000786512	0.384351	Up-stable
ENSG00000250182.3	EEF1A1P13	0.00120364	1.49905	0.0255585	0.414675	Up-stable
ENSG00000226360.5	RPL10AP6	9.74627e-05	2.56345	0.020822	0.574466	Up-stable
ENSG00000215492.6	HNRNPA1P7	0.00125532	1.27413	0.0184358	0.424281	Up-stable
ENSG00000148834.12	GSTO1	0.0338798	0.709356	0.00416767	0.316568	Up-stable
ENSG00000092036.17	HAUS4	0.0106451	0.595159	0.0458167	0.199313	Up-stable
ENSG00000164039.14	BDH2	3.16153e-05	0.777856	0.000495799	0.332407	Up-stable
ENSG00000183298.5	RPSAP19	0.0013711	0.766239	0.0465298	0.282146	Up-stable
ENSG00000166136.15	NDUFB8	0.000455489	0.865871	0.0440425	0.157985	Up-stable
ENSG00000151665.12	PIGF	0.0222305	0.614604	0.0266975	0.254033	Up-stable
ENSG00000196151.10	WDSUB1	0.000483526	0.619435	0.000158975	0.562105	Up-stable
ENSG00000227986.1	TRIM60P18	0.0106521	0.999929	0.0074556	0.509286	Up-stable
ENSG00000230545.6	HLA-F-AS1	0.0431571	1.37715	0.845948	-0.0658764	Up-stable
ENSG00000164683.16	HEY1	0.0225452	0.658815	0.303704	-0.230695	Up-stable
ENSG00000278916.1	CEP83-AS1	0.0350222	0.981928	0.194194	-0.42737	Up-stable
ENSG00000251432.6	RP11-420A23.1	0.0191365	0.661603	0.598512	-0.119522	Up-stable
ENSG00000112312.9	GMNN	0.0392563	0.740413	0.829303	0.0470033	Up-stable
ENSG00000238829.1	RNU7-45P	0.00951172	1.11701	0.859612	0.0513935	Up-stable
ENSG00000271270.5	TMCC1-AS1	0.0294969	0.670075	0.720689	-0.0615282	Up-stable
ENSG00000233396.7	RP11-458D21.1	0.017005	1.02959	0.691527	-0.138204	Up-stable
ENSG00000229235.1	RP11-8L18.3	0.0249748	0.993751	0.558964	0.200711	Up-stable
ENSG00000260669.2	AL136419.6	0.0474586	1.36359	0.371613	0.278519	Up-stable
ENSG00000224892.6	RPS4XP16	0.0360863	1.01438	0.953106	0.0180116	Up-stable
ENSG00000244560.6	RP4-800G7.2	0.0418437	0.656923	0.202142	0.161809	Up-stable
ENSG00000270804.1	CTD-2583A14.11	0.0343412	0.884743	0.985264	-0.00469839	Up-stable
ENSG00000100429.17	HDAC10	0.00249841	1.64949	0.476963	0.196485	Up-stable
ENSG00000258366.7	RTEL1	0.0145581	0.886586	0.528843	-0.127052	Up-stable
ENSG00000242588.5	RP11-274B21.14	0.0150018	0.74687	0.717302	0.0578077	Up-stable
ENSG00000273899.4	NOL12	0.0136498	0.890047	0.863296	0.0393444	Up-stable
ENSG00000258102.3	MAP1LC3B2	0.00761349	1.10444	0.566908	-0.168842	Up-stable
ENSG00000169228.13	RAB24	0.0457628	0.778893	0.88838	0.030791	Up-stable
ENSG00000259244.1	RP11-182J1.12	0.00227323	2.8125	0.097158	0.671862	Up-stable
ENSG00000132207.17	SLX1A	0.0064702	1.30793	0.691867	0.129814	Up-stable
ENSG00000109625.18	CPZ	0.0251262	1.58659	0.34323	-0.469053	Up-stable
ENSG00000130810.19	PPAN	0.0446316	0.830275	0.257809	0.272971	Up-stable
ENSG00000229623.1	METTL21AP1	0.00590928	1.04217	0.0668514	0.349015	Up-stable
ENSG00000227486.1	RP13-188A5.1	0.00371175	0.765645	0.285925	0.15716	Up-stable
ENSG00000277462.1	ZNF670	0.000132659	1.03905	0.762768	-0.0642507	Up-stable
ENSG00000233247.3	GS1-257G1.1	0.000321114	1.19748	0.608434	0.14094	Up-stable
ENSG00000259404.5	EFTUD1P1	0.00966709	1.81701	0.544157	0.315126	Up-stable
ENSG00000274525.1	CTC-338M12.13	0.00015778	2.17071	0.405638	-0.356647	Up-stable
ENSG00000241717.1	VWFP1	0.00725244	1.54078	0.137246	-0.571945	Up-stable
ENSG00000224183.1	SDHDP6	0.0114865	1.13192	0.395604	-0.217565	Up-stable
ENSG00000241494.1	RP11-796G6.1	0.0269673	1.54545	0.878131	0.0659513	Up-stable
ENSG00000111775.2	COX6A1	6.36042e-05	1.19176	0.0805923	-0.239109	Up-stable
ENSG00000272779.1	LL22NC03-80A10.6	1.68061e-13	2.01353	0.663686	0.0778108	Up-stable
ENSG00000257727.5	CNPY2	1.33568e-08	1.1463	0.0893406	0.177481	Up-stable
ENSG00000164414.16	SLC35A1	0.0216914	0.642386	0.582234	0.0976046	Up-stable
ENSG00000232388.4	LINC00493	0.00103225	1.00413	0.938315	0.0163305	Up-stable
ENSG00000185641.6	CTD-2287O16.1	0.0217836	0.725952	0.568493	-0.102327	Up-stable
ENSG00000240857.1	RDH14	0.000464816	0.724797	0.732963	-0.0533758	Up-stable
ENSG00000254911.3	SCARNA9	1.73973e-18	2.90391	0.169708	-0.351578	Up-stable
ENSG00000236698.1	EIF1AXP1	2.36333e-07	1.38253	0.683225	0.0678675	Up-stable
ENSG00000231822.1	AC019097.7	7.0609e-06	1.90253	0.413239	-0.2623	Up-stable
ENSG00000178660.6	ARMC10P1	2.18078e-06	1.66521	0.0595334	0.426709	Up-stable
ENSG00000115239.21	ASB3	9.74627e-05	0.757258	0.0767296	0.257015	Up-stable
ENSG00000104835.14	SARS2	0.03668	0.784906	0.517993	0.133092	Up-stable
ENSG00000272752.6	STAG3L5P-PVRIG2P-PILRB	0.0155665	1.54853	0.538426	-0.18408	Up-stable
ENSG00000223559.1	RP11-700P18.1	0.0418393	1.09108	0.139478	-0.553521	Up-stable
ENSG00000259917.1	HNRNPLP2	0.0107795	0.797874	0.611154	0.0917912	Up-stable
ENSG00000200783.1	RN7SKP180	0.00628271	1.7829	0.523932	-0.258368	Up-stable
ENSG00000250539.1	KRT8P33	0.0135051	0.838652	0.267432	-0.17986	Up-stable
ENSG00000233673.6	ANAPC1P1	0.0107682	1.41784	0.258001	0.4433	Up-stable
ENSG00000214719.11	AC005562.1	0.0013674	1.32971	0.468952	0.193515	Up-stable
ENSG00000281496.1	AC073135.6	0.0268275	1.12245	0.729421	-0.103841	Up-stable
ENSG00000273570.1	RMST_5	0.0370941	2.23961	0.649301	0.293315	Up-stable
ENSG00000232346.1	SC22CB-1E7.1	0.0274819	1.37002	0.882179	0.0626866	Up-stable
ENSG00000249014.2	HMGN2P4	0.00995939	1.54328	0.36422	-0.411981	Up-stable
ENSG00000219023.1	RP3-340B19.2	0.00429027	1.31233	0.205895	-0.289074	Up-stable
ENSG00000228205.1	RP11-778D9.4	0.0251535	1.87022	0.646999	0.240854	Up-stable
ENSG00000232838.3	PET117	0.00198125	1.30002	0.149623	0.265347	Up-stable
ENSG00000106588.10	PSMA2	0.00449056	0.878893	0.708935	0.0574413	Up-stable
ENSG00000236439.4	RP11-175B9.3	0.00105145	1.64584	0.90337	0.0370481	Up-stable
ENSG00000234287.1	RP11-761N21.2	0.00209464	1.82779	0.750337	-0.115672	Up-stable
ENSG00000238072.1	RP11-305M3.2	0.0375679	0.694218	0.150207	-0.292657	Up-stable
ENSG00000236264.4	RPL26P30	0.0173883	1.41984	0.606492	0.182358	Up-stable
ENSG00000255524.7	NPIPB8	0.0234529	1.34113	0.341304	-0.258059	Up-stable
ENSG00000196993.8	NPIPB9	0.0173467	1.05624	0.985555	-0.00483793	Up-stable
ENSG00000122728.6	TAF1L	0.0213315	1.89215	0.435921	0.420896	Up-stable
ENSG00000231245.2	C1DP1	0.00760378	1.98137	0.792253	0.10169	Up-stable
ENSG00000258427.3	RBM8B	0.00228394	1.59284	0.160221	0.374963	Up-stable
ENSG00000219451.3	AC005251.3	0.00824361	1.6954	0.974066	-0.0122534	Up-stable
ENSG00000204435.13	CSNK2B	0.0127196	1.38922	0.338064	0.248994	Up-stable
ENSG00000235554.1	AC005822.1	0.00660595	1.28695	0.667901	-0.122802	Up-stable
ENSG00000235082.2	SUMO1P3	0.000642499	3.16195	0.969025	0.022153	Up-stable
ENSG00000232187.1	FTH1P7	0.0020037	1.79063	0.103866	0.557711	Up-stable
ENSG00000224858.5	RPL29P11	0.0192124	1.07054	0.416428	0.215565	Up-stable
ENSG00000230897.1	RPS18P12	2.45513e-05	3.03656	0.230741	0.473462	Up-stable
ENSG00000215030.5	RPL13P12	0.000747092	1.29365	0.102787	0.258703	Up-stable
ENSG00000266992.1	DHX40P1	2.20468e-06	1.92098	0.974066	-0.00817523	Up-stable
ENSG00000229833.9	PET100	0.000879637	1.56456	0.927507	-0.0263982	Up-stable
ENSG00000164898.12	C7orf55	0.000190905	1.70191	0.0913882	-0.372616	Up-stable
ENSG00000167397.14	VKORC1	0.00628271	1.29322	0.241489	0.172399	Up-stable
ENSG00000128739.21	SNRPN	2.59228e-05	1.19602	0.0922902	-0.279942	Up-stable
ENSG00000234618.1	RPSAP9	0.000577097	1.86972	0.514986	0.165964	Up-stable
ENSG00000242571.1	RPL21P11	5.9116e-06	2.58242	0.393459	-0.273082	Up-stable
ENSG00000236534.1	H3F3BP1	2.06939e-07	2.00823	0.129093	0.328699	Up-stable
ENSG00000243199.1	RP11-408P14.1	4.03727e-09	2.38675	0.966846	-0.0132578	Up-stable
ENSG00000225178.5	RPSAP58	1.58236e-05	1.6519	0.302858	0.209889	Up-stable
ENSG00000234797.5	RPS3AP6	4.20759e-07	2.40956	0.49024	0.165527	Up-stable
ENSG00000214389.2	RPS3AP26	7.38649e-07	2.09859	0.665055	0.114293	Up-stable
ENSG00000253683.1	CTB-79E8.3	2.02301e-06	1.69505	0.723946	0.0913622	Up-stable
ENSG00000242299.1	RP11-234A1.1	3.67094e-24	3.05024	0.479182	0.207458	Up-stable
ENSG00000136149.6	RPL13AP25	2.87714e-14	2.85573	0.766873	0.0860373	Up-stable
ENSG00000235174.1	RPL39P3	4.56806e-07	1.61705	0.945862	0.0192547	Up-stable
ENSG00000230629.2	RPS23P8	3.11874e-08	1.82442	0.405282	0.149081	Up-stable
ENSG00000220793.5	RPL21P119	0.02033	1.19507	0.88707	-0.025397	Up-stable
ENSG00000213860.4	RPL21P75	0.000508772	1.75734	0.593089	-0.117566	Up-stable
ENSG00000238103.4	RPL9P7	4.54195e-05	1.6549	0.796065	0.056599	Up-stable
ENSG00000220842.6	RP11-572P18.1	0.00188519	1.28362	0.338082	-0.161332	Up-stable
ENSG00000220749.4	RPL21P28	4.8707e-06	1.93918	0.584845	-0.0988699	Up-stable
ENSG00000170296.9	GABARAP	8.02461e-08	2.05893	0.501306	-0.14502	Up-stable
ENSG00000272101.2	AC243587.1	1.15798e-07	1.90378	0.228668	-0.252777	Up-stable
ENSG00000234664.1	HMGN2P5	5.9116e-06	2.07984	0.720689	-0.0888373	Up-stable
ENSG00000231767.3	RP11-92K2.2	5.44221e-08	2.88906	0.503331	-0.186021	Up-stable
ENSG00000224631.4	RP11-51O6.1	4.39873e-08	2.89086	0.547783	-0.188521	Up-stable
ENSG00000178464.6	CTD-2192J16.15	1.50718e-08	2.31476	0.506886	0.149708	Up-stable
ENSG00000256393.1	RPL41P5	1.87605e-06	2.10635	0.19157	0.298813	Up-stable
ENSG00000198618.5	PPIAP22	4.54346e-06	2.10764	0.663637	0.0903801	Up-stable
ENSG00000218227.3	RP11-889L3.1	0.00379266	1.36617	0.737724	0.0931785	Up-stable
ENSG00000283390.1	RP11-134F2.7	4.8707e-06	5.42313	0.689652	0.21176	Up-stable
ENSG00000213442.5	RPL18AP3	0.0140717	0.959527	0.264877	-0.196099	Up-stable
ENSG00000224971.1	SUMO2P3	0.000210091	4.79382	0.785552	0.146945	Up-stable
ENSG00000161970.12	RPL26	0.000592215	2.22002	0.153855	0.328353	Up-stable
ENSG00000213598.4	RP11-112J1.1	0.000746027	2.98139	0.846017	0.0701457	Up-stable
ENSG00000239559.2	RPL37P2	0.00013297	2.98489	0.773937	0.0945864	Up-stable
ENSG00000226525.5	RPS7P10	4.40126e-13	2.68317	0.826602	-0.0508998	Up-stable
ENSG00000213326.4	RPS7P11	0.00210133	1.17766	0.503331	-0.116689	Up-stable
ENSG00000239470.3	RP11-16F15.2	4.20759e-07	2.69945	0.116019	-0.327929	Up-stable
ENSG00000234742.1	AC144530.1	4.53464e-05	2.64378	0.975518	-0.00854492	Up-stable
ENSG00000229605.5	RP11-492M23.2	0.000417703	1.85563	0.418363	-0.136163	Up-stable
ENSG00000230562.3	FAM133DP	0.0197473	1.02855	0.11253	-0.360686	Up-stable
ENSG00000229586.2	TNPO1P3	0.00120958	1.90011	0.457497	-0.240902	Up-stable
ENSG00000198406.7	BZW1P2	0.00461168	1.00621	0.528333	0.158498	Up-stable
ENSG00000279058.1	AGAP14P	0.0220233	1.07672	0.639231	-0.0989202	Up-stable
ENSG00000229038.4	RANP1	0.0381757	1.39652	0.405282	0.261367	Up-stable
ENSG00000183199.6	HSP90AB3P	0.000991269	1.20769	0.0604493	0.313439	Up-stable
ENSG00000235324.4	BX649210.2	0.0125523	1.79418	0.765039	0.136919	Up-stable
ENSG00000219507.4	FTH1P8	9.76756e-05	2.11178	0.053624	0.712796	Up-stable
ENSG00000229097.1	CALM2P2	0.0249379	1.84131	0.159872	0.589444	Up-stable
ENSG00000219642.2	BMPR1APS1	0.00412522	2.33719	0.680057	-0.199786	Up-stable
ENSG00000243517.1	RP11-627K11.1	0.0191966	1.98535	0.397567	0.369556	Up-stable
ENSG00000219928.2	RP11-40C6.2	0.0145494	1.89235	0.503338	-0.241564	Up-stable
ENSG00000217094.2	PPIAP31	1.07716e-05	2.40998	0.764947	0.109536	Up-stable
ENSG00000237264.4	FTH1P11	0.00205246	2.4586	0.0531805	0.868223	Up-stable
ENSG00000212829.8	RPS26P3	0.000162337	3.73789	0.935533	-0.0423306	Up-stable
ENSG00000232460.4	BMPR1APS2	0.00471446	1.44758	0.102505	-0.50517	Up-stable
ENSG00000215817.5	ZC3H11B	0.0318925	0.70859	0.972763	0.00586029	Up-stable
ENSG00000243759.1	ST13P15	0.00564082	2.37902	0.10863	-0.685607	Up-stable
ENSG00000242951.1	RP11-507E23.1	0.00360795	4.58575	0.901525	-0.11131	Up-stable
ENSG00000253341.1	RP11-730G20.2	0.00507349	2.83421	0.665357	-0.270747	Up-stable
ENSG00000236814.1	RP11-446E9.1	0.0020037	1.54277	0.680782	-0.108409	Up-stable
ENSG00000243824.1	RPL12P6	0.0203559	1.62691	0.408636	0.315901	Up-stable
ENSG00000225200.2	AB019441.29	0.00939429	2.0104	0.18979	0.487399	Up-stable
ENSG00000233830.2	EIF4HP1	0.00120269	1.4575	0.794332	0.0739687	Up-stable
ENSG00000233846.2	RP11-307L3.2	0.000642499	2.90734	0.282506	0.395161	Up-stable
ENSG00000215089.3	KRT18P11	0.000846936	3.66905	0.750519	0.204631	Up-stable
ENSG00000241612.1	RP13-585F24.1	0.0184641	2.08163	0.854898	0.0857254	Up-stable
ENSG00000279392.1	RP11-665C16.9	0.00248675	1.43896	0.681641	-0.118346	Up-stable
ENSG00000257773.1	ST13P3	0.00318238	2.36102	0.846919	0.0911072	Up-stable
ENSG00000243964.1	RPL23AP65	4.93192e-05	4.21459	0.683495	0.251213	Up-stable
ENSG00000238084.4	RP3-469D22.1	4.86007e-05	3.07181	0.168077	-0.543563	Up-stable
ENSG00000268222.1	EEF1A1P7	0.00343049	3.90457	0.0653695	1.17697	Up-stable
ENSG00000248966.1	BCLAF1P1	0.0196855	3.61515	0.997543	0.00353791	Up-stable
ENSG00000236058.3	RP11-215A21.2	0.00905765	4.17668	0.864746	0.119613	Up-stable
ENSG00000249264.1	EEF1A1P9	0.00523007	1.9424	0.109349	0.419104	Up-stable
ENSG00000237821.1	AC083873.4	0.00311816	3.02141	0.841363	-0.120542	Up-stable
ENSG00000230202.1	RP11-632C17__A.1	0.00412522	1.75769	0.4453	0.215929	Up-stable
ENSG00000213881.3	NPM1P6	0.00199575	3.53382	0.917625	-0.0580266	Up-stable
ENSG00000220157.4	HNRNPA1P12	0.00022126	5.13954	0.892609	-0.13005	Up-stable
ENSG00000178458.5	H3F3AP6	2.59228e-05	2.10063	0.449851	0.228601	Up-stable
ENSG00000230330.1	HMGN2P3	3.02268e-05	3.15723	0.677367	-0.184845	Up-stable
ENSG00000258477.1	PPIAP6	0.00383397	4.49643	0.927507	-0.0781139	Up-stable
ENSG00000224520.2	KRT8P45	0.000309048	4.74937	0.518254	0.413157	Up-stable
ENSG00000213228.5	RPL12P38	0.000991269	3.69834	0.538239	0.379082	Up-stable
ENSG00000277998.1	RP11-452N17.1	0.00220755	2.99424	0.724166	0.183225	Up-stable
ENSG00000206228.4	HNRNPA1P4	0.000642499	3.32836	0.0779049	0.842088	Up-stable
ENSG00000237984.3	PTENP1	0.00205246	1.56812	0.249247	-0.347872	Up-stable
ENSG00000215086.2	NPM1P24	3.07014e-05	4.67529	0.945862	0.0432428	Up-stable
ENSG00000237350.1	CDC42P6	0.00363682	1.82281	0.862484	0.0578393	Up-stable
ENSG00000244582.2	RPL21P120	0.00209464	4.25012	0.466659	0.457517	Up-stable
ENSG00000231989.4	PPP1R2P3	0.00196723	2.83203	0.228824	0.536492	Up-stable
ENSG00000251495.1	PPIAP11	0.000891922	3.09748	0.34557	0.380506	Up-stable
ENSG00000201793.1	RN7SKP9	0.00380035	2.42699	0.850613	-0.0668109	Up-stable
ENSG00000249353.2	NPM1P27	0.00255124	1.55188	0.112524	0.320525	Up-stable
ENSG00000178429.9	RPS3AP5	0.00319387	2.42034	0.689652	0.14499	Up-stable
ENSG00000243071.1	RP11-613M5.2	0.000436918	2.95918	0.865689	-0.066443	Up-stable
ENSG00000233762.3	AC007969.5	0.00201113	1.81796	0.0647158	0.362601	Up-stable
ENSG00000179101.5	RP11-349N19.2	0.000263045	3.13267	0.555839	0.277691	Up-stable
ENSG00000214182.5	PTMAP5	0.00202835	3.03769	0.635474	0.188731	Up-stable
ENSG00000200312.1	RN7SKP255	1.19207e-05	4.1593	0.676296	-0.174714	Up-stable
ENSG00000274700.1	AC091304.7	0.00105145	3.18175	0.435388	0.311507	Up-stable
ENSG00000213939.4	RP11-314A20.1	0.00127875	5.28805	0.833072	0.184023	Up-stable
ENSG00000124614.13	RPS10	0.000236808	3.74549	0.0901765	0.586059	Up-stable
ENSG00000230979.3	AC079250.1	0.000675284	2.11532	0.636842	-0.131412	Up-stable
ENSG00000243829.1	CTB-33G10.1	1.06443e-06	5.94853	0.399554	0.490809	Up-stable
ENSG00000214223.4	HNRNPA1P10	0.00153131	2.04652	0.0551701	0.489317	Up-stable
ENSG00000232176.1	RP11-146N23.1	0.00790034	2.66409	0.63621	0.242832	Up-stable
ENSG00000186010.18	NDUFA13	0.00186454	2.19898	0.762144	0.115038	Up-stable
ENSG00000282039.1	AC246787.3	0.0229652	1.97274	0.146042	0.55096	Up-stable
ENSG00000241506.1	PSMC1P1	0.00210133	1.44318	0.692133	0.0999468	Up-stable
ENSG00000226415.1	TPI1P1	0.0198315	1.33834	0.402032	0.199842	Up-stable
ENSG00000225159.1	NPM1P39	0.0045605	2.22457	0.0856879	0.666778	Up-stable
ENSG00000115274.14	INO80B	0.00440886	1.80442	0.115553	-0.384576	Up-stable
ENSG00000239789.5	MRPS17	0.0150838	0.754344	0.195256	-0.205107	Up-stable
ENSG00000085231.13	AK6	0.00380035	0.832745	0.876817	0.0312139	Up-stable
ENSG00000250299.5	MRPS31P4	0.00412431	0.957246	0.485718	-0.142282	Up-stable
ENSG00000272506.1	RP4-535B20.4	0.0480681	0.897126	0.191692	0.375091	Up-stable
ENSG00000248830.1	ZNF807	0.0100417	1.23772	0.935381	0.0316828	Up-stable
ENSG00000256464.1	YWHABP2	0.0166509	1.06588	0.887783	-0.0429747	Up-stable
ENSG00000237651.6	C2orf74	0.00495378	1.07054	0.227366	-0.294043	Up-stable
ENSG00000278475.1	RP11-19E18.2	0.00838309	1.29207	0.719478	0.099176	Up-stable
ENSG00000275947.2	TMEM251	0.0238867	0.67286	0.0780961	-0.362106	Up-stable
ENSG00000115541.10	HSPE1	0.00152819	1.06071	0.67429	-0.102282	Up-stable
ENSG00000128045.6	RASL11B	0.0349744	1.55042	0.0243169	-1.30818	Up-stable
ENSG00000258017.1	RP11-386G11.10	0.0258799	1.27936	0.827588	0.10012	Up-stable
ENSG00000220848.4	RPS18P9	0.00491078	0.658677	0.905048	0.0207144	Up-stable
ENSG00000143653.9	SCCPDH	0.0265664	0.609593	0.896865	0.0233003	Up-stable
ENSG00000011638.10	TMEM159	0.0258915	0.626811	0.482809	0.12072	Up-stable
ENSG00000268659.2	RP11-310J24.3	0.0427818	0.728349	0.638054	-0.0853306	Up-stable
ENSG00000240395.1	RPL5P23	0.00227323	1.38651	0.654244	-0.10951	Up-stable
ENSG00000279576.1	AP000769.1	8.82275e-05	4.01449	0.522217	-0.274319	Up-stable
ENSG00000165264.10	NDUFB6	0.0181455	0.893851	0.118856	-0.264837	Up-stable
ENSG00000225091.3	SNORA71A	0.0265664	1.44163	0.712668	-0.0896271	Up-stable
ENSG00000273149.1	RP11-290D2.6	0.00117271	3.95332	0.184106	0.328788	Up-stable
ENSG00000237748.1	UQCRBP1	0.0118543	2.32617	0.812259	-0.0805929	Up-stable
ENSG00000196466.10	ZNF799	0.0238182	0.589229	0.196808	-0.156965	Up-stable
ENSG00000148444.15	COMMD3	0.000813618	0.972208	0.472366	0.131878	Up-stable
ENSG00000196757.7	ZNF700	0.000284483	0.67248	0.712667	-0.0411652	Up-stable
ENSG00000178966.16	RMI1	0.0222305	0.592026	0.656817	-0.0615423	Up-stable
ENSG00000197782.14	ZNF780A	0.00323284	0.769933	0.0562269	-0.224383	Up-stable
ENSG00000221886.3	ZBED8	0.00360795	0.890094	0.792942	0.0574167	Up-stable
ENSG00000198551.9	ZNF627	0.00236971	0.653074	0.572196	0.0657341	Up-stable
ENSG00000169964.6	TMEM42	0.0280148	0.586673	0.454885	-0.0941131	Up-stable
ENSG00000265727.2	RN7SL648P	4.46013e-06	0.980502	0.0563953	0.246349	Up-stable
ENSG00000252464.1	RN7SKP70	0.00209464	1.34729	0.7253	-0.102262	Up-stable
ENSG00000197647.11	ZNF433	0.00566624	0.616789	0.0701953	-0.242366	Up-stable
ENSG00000168273.7	SMIM4	0.0335928	0.779247	0.68166	0.072637	Up-stable
ENSG00000254719.1	RP11-351I24.3	0.0141831	1.67962	0.160152	0.398291	Up-stable
ENSG00000232004.1	CAP1P2	0.000162337	1.94216	0.565873	0.15388	Up-stable
ENSG00000234743.1	EIF5AP4	0.000937655	1.53634	0.888235	0.049717	Up-stable
ENSG00000100926.14	TM9SF1	0.00506121	0.715789	0.443206	-0.131888	Up-stable
ENSG00000216285.5	RP11-490H24.5	4.09611e-05	1.05393	0.788692	0.0672477	Up-stable
ENSG00000136371.10	MTHFS	2.29253e-06	1.27398	0.425067	0.169333	Up-stable
ENSG00000233913.7	CTC-575D19.1	1.22405e-08	2.62645	0.213319	0.265645	Up-stable
ENSG00000225093.1	RPL3P7	0.00194602	1.85325	0.423626	0.353363	Up-stable
ENSG00000227939.1	RPL3P2	0.0197473	1.08656	0.406696	0.226366	Up-stable
ENSG00000213261.3	EEF1B2P6	0.0375679	0.938431	0.259899	0.247506	Up-stable
ENSG00000273673.2	AC011295.1	0.00107054	1.34224	0.723655	0.0638269	Up-stable
ENSG00000237550.5	RPL9P9	0.000518426	1.37356	0.828868	0.0430825	Up-stable
ENSG00000214784.4	AC010468.1	0.00674627	0.975134	0.835134	-0.049474	Up-stable
ENSG00000262814.7	MRPL12	0.0136357	1.24568	0.630164	-0.113147	Up-stable
ENSG00000239797.1	RPL21P39	0.0181494	0.962348	0.439203	0.140329	Up-stable
ENSG00000236801.1	RPL24P8	0.0187431	1.07601	0.331291	0.212939	Up-stable
ENSG00000205544.3	TMEM256	6.3239e-05	1.89061	0.673821	-0.0899013	Up-stable
ENSG00000127540.11	UQCR11	0.0120385	0.712702	0.453273	-0.0745317	Up-stable
ENSG00000205155.7	PSENEN	0.00763235	0.953289	0.878213	-0.0226055	Up-stable
ENSG00000224877.3	C17orf89	0.0198315	1.06378	0.429997	0.109704	Up-stable
ENSG00000244187.7	TMEM141	0.0204219	0.861186	0.177226	0.212315	Up-stable
ENSG00000105379.9	ETFB	0.005601	0.675698	0.0932543	-0.226463	Up-stable
ENSG00000281994.1	NPIPA1	0.00205246	1.53172	0.99931	-0.000377305	Up-stable
ENSG00000224315.2	RPL7P7	0.00159866	0.834908	0.321232	-0.202046	Up-stable
ENSG00000273759.1	RP4-563E14.1	0.0459031	0.961835	0.514861	0.145293	Up-stable
ENSG00000273243.1	CTA-217C2.2	0.00674627	1.39385	0.0860205	-0.412905	Up-stable
ENSG00000250988.7	SNHG21	0.0268614	1.20441	0.923925	0.0359123	Up-stable
ENSG00000215105.4	TTC3P1	0.000642499	0.84601	0.0543821	0.207237	Up-stable
ENSG00000253598.1	SLC10A5	0.0452935	0.799669	0.299969	0.254494	Up-stable
ENSG00000228506.1	RP11-98I9.4	0.00949776	0.620645	0.948989	-0.0099671	Up-stable
ENSG00000231646.5	FSIP2-AS1	0.048155	0.820216	0.728717	-0.0787043	Up-stable
ENSG00000271384.1	RP11-435O5.7	0.0213584	1.04165	0.846344	-0.0605632	Up-stable
ENSG00000175449.13	RFESD	0.0480254	0.664671	0.792987	-0.0671431	Up-stable
ENSG00000175279.21	APITD1	0.0352012	1.02138	0.424736	-0.255049	Up-stable
ENSG00000146233.7	CYP39A1	0.0204169	0.622689	0.220862	-0.429805	Up-stable
ENSG00000120658.13	ENOX1	0.033759	1.11645	0.106248	-0.580144	Up-stable
ENSG00000206728.1	Y_RNA	0.0268275	1.72402	0.0770515	0.548714	Up-stable
ENSG00000282978.1	RP11-144C15.2	0.0222625	0.930206	0.486347	-0.135252	Up-stable
ENSG00000250329.1	KDELC1P1	0.0294969	0.867245	0.312468	-0.236517	Up-stable
ENSG00000266371.1	RP11-142O6.1	0.0418393	0.680434	0.132818	0.279702	Up-stable
ENSG00000267745.1	RP11-686D22.8	0.0275851	0.860285	0.474258	0.240678	Up-stable
ENSG00000155957.17	TMBIM4	0.0280366	0.679424	0.468724	0.075527	Up-stable
ENSG00000129084.17	PSMA1	0.00159866	0.760615	0.690331	0.0765429	Up-stable
ENSG00000156384.14	SFR1	0.0012675	0.685158	0.159295	-0.199859	Up-stable
ENSG00000153140.8	CETN3	0.0288243	0.622853	0.759779	-0.0453271	Up-stable
ENSG00000232184.1	RP11-370K11.1	0.00702072	1.2695	0.673431	0.145163	Up-stable
ENSG00000274093.1	RP11-140H17.2	0.00851897	0.956289	0.111658	0.239663	Up-stable
ENSG00000273173.5	SNURF	0.0184641	1.48644	0.781337	0.0778965	Up-stable
ENSG00000272980.4	RP11-517H2.6	0.0333243	0.969277	0.886518	0.0460228	Up-stable
ENSG00000259628.1	RP11-467H10.2	0.0002843	1.60632	0.247493	-0.398211	Up-stable
ENSG00000203880.11	PCMTD2	0.00118292	0.595127	0.258753	0.0939551	Up-stable
ENSG00000189195.10	BTBD8	0.000811749	0.789443	0.0793729	0.263525	Up-stable
ENSG00000272335.1	RP11-53O19.3	0.040442	0.595435	0.0675878	-0.216606	Up-stable
ENSG00000261116.1	RP3-523K23.2	0.0475913	0.820517	0.25725	-0.306316	Up-stable
ENSG00000259563.1	CTD-2329K10.1	0.00169286	1.52373	0.325903	0.322898	Up-stable
ENSG00000270246.3	RP11-701H24.8	0.0236112	0.647463	0.20751	-0.201099	Up-stable
ENSG00000230783.1	AC009961.2	0.0263631	1.11918	0.0571976	0.486033	Up-stable
ENSG00000280240.1	AL049794.1	0.000592215	1.20128	0.294966	-0.284008	Up-stable
ENSG00000244346.1	RP11-531F16.3	0.0447581	0.876973	0.369082	-0.211079	Up-stable
ENSG00000214067.2	RP11-549L6.2	0.00738338	1.12858	0.0554575	-0.544914	Up-stable
ENSG00000234444.9	ZNF736	0.00426577	0.623364	0.420488	0.0864531	Up-stable
ENSG00000270011.6	ZNF559-ZNF177	5.70933e-05	1.48301	0.806444	-0.0664761	Up-stable
ENSG00000242338.6	BMS1P4	0.0322123	0.719597	0.567164	0.104526	Up-stable
ENSG00000189376.11	C8orf76	0.000895104	0.904577	0.497268	0.102228	Up-stable
ENSG00000188868.13	ZNF563	0.00122012	0.699344	0.38324	-0.160382	Up-stable
ENSG00000272037.1	KB-431C1.5	0.0238867	1.39305	0.825943	-0.0921693	Up-stable
ENSG00000261324.2	RP11-174G6.5	0.0136498	0.775617	0.481171	-0.105443	Up-stable
ENSG00000236778.7	INTS6-AS1	0.00792374	0.791303	0.533269	-0.116796	Up-stable
ENSG00000252690.3	SCARNA15	0.000247453	1.24311	0.0720724	0.392457	Up-stable
ENSG00000269560.1	CTD-2192J16.21	0.00224214	1.65484	0.54148	0.210265	Up-stable
ENSG00000272040.1	CTC-366B18.4	0.023439	0.955933	0.0658844	0.324958	Up-stable
ENSG00000257594.3	GALNT4	0.0207859	1.23843	0.184645	0.3133	Up-stable
ENSG00000225544.1	KB-1027C11.4	5.42252e-05	0.982837	0.123887	-0.289721	Up-stable
ENSG00000258741.3	RP11-386M24.4	0.00199131	0.986834	0.473739	-0.149866	Up-stable
ENSG00000242622.1	RP11-18H7.1	0.00918674	0.89817	0.288336	0.197696	Up-stable
ENSG00000245275.7	SAP30L-AS1	0.00594947	1.02097	0.347386	-0.188188	Up-stable
ENSG00000228393.3	LINC01004	0.0125704	0.848023	0.0564344	-0.252268	Up-stable
ENSG00000164796.17	CSMD3	0.00221053	4.04165	0.573849	0.392168	Up-stable
ENSG00000271105.1	SCML2P2	0.0340093	0.879562	0.902413	0.039386	Up-stable
ENSG00000204778.4	RP11-15J10.1	0.012018	0.824684	0.709555	-0.0986131	Up-stable
ENSG00000258458.5	CTD-2555K7.2	0.0343412	0.939341	0.02481	-0.583769	Up-stable
ENSG00000239779.6	WBP1	0.0326401	0.595186	0.0104662	-0.335405	Up-stable
ENSG00000179029.14	TMEM107	0.0455572	0.646537	1.82199e-05	-0.468657	Up-stable
ENSG00000176894.9	PXMP2	0.00210133	1.29136	0.0362406	-0.458276	Up-stable
ENSG00000147586.9	MRPS28	4.97398e-11	1.25918	0.00503691	-0.38636	Up-stable
ENSG00000203791.14	METTL10	4.1463e-08	0.948418	0.000175325	-0.323277	Up-stable
ENSG00000259706.1	HSP90B2P	2.25433e-08	1.34118	0.0272539	-0.319808	Up-stable
ENSG00000235720.1	RP11-340I6.6	0.020283	0.60631	0.00626921	-0.425234	Up-stable
ENSG00000132522.15	GPS2	0.00702651	1.23934	0.00434561	-0.498513	Up-stable
ENSG00000113811.10	SELK	0.0478091	0.596001	0.000312067	-0.523512	Up-stable
ENSG00000249784.1	SCARNA22	0.0197473	1.47223	0.0198063	-0.575493	Up-stable
ENSG00000251791.1	SCARNA6	0.0117966	1.18056	0.0393333	-0.363283	Up-stable
ENSG00000252481.1	SCARNA13	0.00159866	1.03404	0.00358054	-0.358367	Up-stable
ENSG00000171295.12	ZNF440	2.73048e-06	0.61769	0.000815154	-0.301788	Up-stable
ENSG00000197050.10	ZNF420	0.00107054	0.670846	4.23432e-06	-0.432782	Up-stable
ENSG00000198342.9	ZNF442	0.000815395	0.876606	0.0307758	-0.249616	Up-stable
ENSG00000197054.11	ZNF763	0.0214486	0.747115	0.00743671	-0.436567	Up-stable
ENSG00000203875.10	SNHG5	0.0276949	0.666258	0.0380805	-0.308946	Up-stable
ENSG00000176340.3	COX8A	0.0167186	0.87463	0.0221789	-0.319005	Up-stable
ENSG00000226396.1	RP5-1056L3.3	0.039599	0.80937	0.00293624	-0.504533	Up-stable
ENSG00000203943.8	SAMD13	0.022219	0.801569	0.0454299	-0.34611	Up-stable
ENSG00000278879.1	AP000560.3	0.0394637	0.946337	0.00941592	-0.422317	Up-stable
ENSG00000226314.7	ZNF192P1	0.0338798	0.745356	0.0152108	-0.369729	Up-stable
ENSG00000273305.1	RP11-440D17.4	0.00792374	0.899246	0.012432	-0.477681	Up-stable
ENSG00000231768.1	LINC01354	0.00760378	1.14705	7.21991e-18	-3.79277	Up-down
ENSG00000132141.13	CCT6B	0.03543	0.593891	6.55971e-06	-0.693579	Up-down
ENSG00000152292.16	SH2D6	0.011749	1.05488	4.77811e-28	-4.09433	Up-down
ENSG00000277324.1	RP11-850A17.1	0.0497813	1.14428	1.51484e-05	-1.56999	Up-down
ENSG00000250853.1	RNF138P1	0.0102975	0.937927	6.17352e-07	-1.01065	Up-down
ENSG00000237887.1	RPL23AP32	0.0394637	0.597997	1.12174e-07	-0.90358	Up-down
ENSG00000260643.1	RP11-303E16.8	0.00128312	1.4189	1.3022e-06	-1.65958	Up-down
ENSG00000276216.1	CH17-373J23.1	0.0058044	1.35156	8.27876e-22	-2.98863	Up-down
ENSG00000278771.1	Metazoa_SRP	4.44395e-10	1.8807	0.0154443	-0.654106	Up-down
ENSG00000282670.1	AC254944.3	4.20759e-07	2.12564	7.61084e-10	-1.83082	Up-down
ENSG00000238825.1	RNU1-13P	1.58236e-05	3.5094	8.43485e-06	-2.5666	Up-down
ENSG00000282195.1	SORD2P	0.042302	0.98786	4.95137e-06	-1.30292	Up-down
ENSG00000217416.4	ISCA1P1	0.0296937	1.26276	0.00742355	-0.665207	Up-down
ENSG00000260747.1	RP11-421N8.1	0.029425	1.78386	0.0454299	-0.907872	Up-down
ENSG00000232531.3	AC027612.1	0.022219	1.68869	0.0268454	-0.783007	Up-down
ENSG00000218305.3	CDC14C	0.0341386	0.969973	5.48655e-05	-0.999102	Up-down
ENSG00000177788.5	RP5-1061H20.4	0.0230713	0.963666	0.000583514	-0.809947	Up-down
ENSG00000234936.1	AC010883.5	0.00115589	1.43685	8.25053e-07	-1.23619	Up-down
ENSG00000200394.1	SNORA38B	0.00128312	1.51141	0.010748	-0.690529	Up-down
ENSG00000265185.5	SNORD3B-1	0.0140717	1.98137	3.33644e-07	-0.86703	Up-down
ENSG00000263934.4	SNORD3A	0.00570096	2.33239	0.00356042	-0.591449	Up-down
ENSG00000207008.1	SNORA54	0.00348989	1.96999	1.02811e-05	-0.872588	Up-down
ENSG00000259658.4	RP11-89K11.1	0.0248298	0.899374	0.000693215	-0.651135	Up-down
ENSG00000261114.1	RP11-325K4.2	3.95499e-05	2.17261	6.90385e-07	-1.29196	Up-down
ENSG00000087884.14	AAMDC	0.00594947	0.711859	3.5375e-08	-0.59583	Up-down
ENSG00000110799.13	VWF	0.0291692	0.8735	0.0175327	-0.605092	Up-down
ENSG00000161649.12	CD300LG	0.0379842	1.45526	1.49418e-11	-3.77669	Up-down
ENSG00000272572.1	RP11-179B2.2	0.0420492	1.05313	0.00648863	-0.759915	Up-down
ENSG00000270789.1	RP11-632K20.8	0.0194488	1.67439	1.55051e-07	-2.1325	Up-down
ENSG00000201882.1	snoU2-30	0.0349744	1.17404	0.00162444	-1.01876	Up-down
ENSG00000246263.2	UBR5-AS1	0.0448508	0.713347	0.000575243	-0.621147	Up-down
ENSG00000102805.14	CLN5	0.00761349	0.592524	4.60217e-10	-0.823577	Up-down
ENSG00000236816.2	ANKRD20A7P	0.00401658	2.75357	0.0340703	-0.700428	Up-down
ENSG00000214694.10	ARHGEF33	0.0105188	0.663577	2.40272e-06	-0.877863	Up-down
ENSG00000241187.1	CTC-209L16.1	0.0238867	0.960818	0.00435343	-0.842403	Up-down
ENSG00000151131.10	C12orf45	0.000354303	0.674113	2.16565e-09	-0.694232	Up-down
ENSG00000224358.1	RP11-466F5.8	0.00907133	1.08883	0.000192816	-0.983674	Up-down
ENSG00000164687.10	FABP5	0.00659443	-1.1476	7.2501e-05	-1.06925	Down-down
ENSG00000183160.8	TMEM119	0.0296299	-0.994028	2.61976e-08	-1.72721	Down-down
ENSG00000178860.8	MSC	0.0123871	-1.43758	2.20218e-05	-1.6922	Down-down
ENSG00000277943.4	CCL4	0.0420492	-1.49038	5.8827e-05	-1.3718	Down-down
ENSG00000237513.1	RP11-325F22.2	0.0198315	-2.09354	0.00203463	-1.45096	Down-down
ENSG00000183837.9	PNMA3	0.0391395	-0.897097	7.90628e-06	-1.53388	Down-down
ENSG00000136305.11	CIDEB	0.0263742	-0.662839	0.0002758	-0.698848	Down-down
ENSG00000230882.1	AC005077.14	0.00899653	-1.33642	0.000638319	-1.48172	Down-down
ENSG00000207357.1	RNU6-2	0.0276949	-1.72304	0.00921796	-0.97698	Down-down
ENSG00000100350.14	FOXRED2	6.65889e-05	-0.904348	5.99697e-05	-0.816865	Down-down
ENSG00000200785.1	SNORD8	0.0457006	-0.840307	1.04062e-05	-0.72528	Down-down
ENSG00000206737.1	RNVU1-18	0.00054093	-3.13549	0.0188908	-0.7588	Down-down
ENSG00000206588.1	RNU1-28P	0.00176264	-2.33701	3.67489e-05	-0.958285	Down-down
ENSG00000204837.3	RP11-204M4.2	0.0175397	-1.04074	0.00121916	-0.933482	Down-down
ENSG00000267493.3	CIRBP-AS1	0.0179584	-1.2426	0.00975134	-1.27997	Down-down
ENSG00000206077.10	ZDHHC11B	0.0312624	-0.912732	1.64572e-21	-2.47276	Down-down
ENSG00000169418.9	NPR1	0.0368887	-0.654541	1.17626e-20	-1.66334	Down-down
ENSG00000154134.14	ROBO3	0.0343987	-0.706327	3.50509e-12	-1.44467	Down-down
ENSG00000142156.14	COL6A1	0.00966709	-0.701355	1.93488e-09	-1.14604	Down-down
ENSG00000263740.2	RN7SL4P	0.00198691	-1.13361	0.0021687	-0.625553	Down-down
ENSG00000281102.1	AC092046.1	0.00111256	-1.0464	0.000463803	-0.78965	Down-down
ENSG00000152953.12	STK32B	0.0397053	-0.789571	1.38153e-09	-1.43862	Down-down
ENSG00000200156.1	RNU5B-1	0.00594107	-1.06051	0.0361357	-0.631604	Down-down
ENSG00000251733.1	SCARNA8	1.33568e-08	-2.68884	0.0254556	-0.593772	Down-down
ENSG00000221716.1	SNORA11	0.00599789	-1.86624	0.0218892	-0.636322	Down-down
ENSG00000273757.1	RNVU1-2A	0.00120958	-1.35215	0.0120346	-0.701083	Down-down
ENSG00000125148.6	MT2A	0.0020037	-1.35769	0.00347895	-0.65079	Down-down
ENSG00000125144.13	MT1G	0.00108425	-1.62073	4.39231e-28	-5.50255	Down-down
ENSG00000184260.5	HIST2H2AC	0.00240392	-0.948386	0.000460989	-0.595506	Down-down
ENSG00000274026.1	FAM27E3	2.29253e-06	-1.66352	0.00949679	-0.952693	Down-down
ENSG00000276135.1	FAM27E2	0.000414598	-2.28585	0.0470163	-1.80146	Down-down
ENSG00000116649.9	SRM	0.000298996	-0.868462	0.0201373	0.366621	Down-stable
ENSG00000137818.11	RPLP1	0.0197646	-0.607482	0.0034642	0.29297	Down-stable
ENSG00000233328.3	PFN1P1	1.19045e-15	-2.90462	0.00741087	0.583732	Down-stable
ENSG00000253954.3	HMGN1P38	7.14313e-10	-1.63164	0.0034172	0.489281	Down-stable
ENSG00000108518.7	PFN1	0.00594947	-0.695664	0.00561022	0.482234	Down-stable
ENSG00000203950.6	FAM127B	0.00949776	-0.751862	3.80714e-06	0.476005	Down-stable
ENSG00000134590.13	FAM127A	0.00017396	-0.695373	4.10742e-06	0.460552	Down-stable
ENSG00000179271.2	GADD45GIP1	0.0380407	-0.658335	0.000984382	0.292317	Down-stable
ENSG00000147955.16	SIGMAR1	3.26478e-05	-0.644505	0.00908227	0.358394	Down-stable
ENSG00000198171.12	DDRGK1	1.87324e-05	-0.621381	0.0010163	0.355032	Down-stable
ENSG00000175550.7	DRAP1	0.00760378	-0.71743	3.4102e-05	0.465166	Down-stable
ENSG00000167965.17	MLST8	0.000846936	-0.603504	0.0403641	0.244764	Down-stable
ENSG00000225356.3	RP11-433O3.1	0.00106789	-1.38439	0.00727214	0.578315	Down-stable
ENSG00000236971.3	SUMO2P1	0.00214968	-0.969645	0.00975996	0.472361	Down-stable
ENSG00000162191.13	UBXN1	0.00873845	-0.634673	0.00613823	0.30484	Down-stable
ENSG00000105063.18	PPP6R1	0.0214335	-0.679806	0.0455486	0.303429	Down-stable
ENSG00000204469.12	PRRC2A	0.0140478	-0.648363	0.00396372	0.354199	Down-stable
ENSG00000079432.7	CIC	0.0262097	-0.636373	0.00417392	0.407044	Down-stable
ENSG00000229524.10	BAG6	0.00496964	-0.632479	3.51236e-05	0.558879	Down-stable
ENSG00000178719.16	GRINA	0.0112443	-0.622221	0.0217743	0.364881	Down-stable
ENSG00000143368.9	SF3B4	7.59262e-07	-0.640648	0.0455528	0.204181	Down-stable
ENSG00000173039.18	RELA	0.00111256	-0.615297	0.000845233	0.299439	Down-stable
ENSG00000141522.11	ARHGDIA	0.0139054	-0.599511	0.0451972	0.29898	Down-stable
ENSG00000148337.20	CIZ1	0.000342873	-0.651578	0.000161333	0.37447	Down-stable
ENSG00000188566.12	NDOR1	0.00383397	-0.815956	0.0117301	0.414034	Down-stable
ENSG00000261512.2	RP11-46D6.1	0.00288397	-0.684906	0.00215873	0.417125	Down-stable
ENSG00000130706.12	ADRM1	0.00553355	-0.585682	0.00024391	0.424183	Down-stable
ENSG00000240964.3	RN7SL751P	0.0173274	-1.38884	0.570542	-0.269636	Down-stable
ENSG00000214552.4	COPS8P2	0.0214335	-1.166	0.408846	-0.271912	Down-stable
ENSG00000119919.10	NKX2-3	0.0273662	-2.91541	0.180572	-1.71768	Down-stable
ENSG00000206484.10	NRM	0.0427322	-0.935898	0.515455	0.214844	Down-stable
ENSG00000186407.6	CD300E	0.0177323	-1.63615	0.947764	-0.0245281	Down-stable
ENSG00000171777.15	RASGRP4	0.0136498	-1.4096	0.993807	0.00257598	Down-stable
ENSG00000128596.16	CCDC136	0.0386445	-0.753692	0.281879	-0.257281	Down-stable
ENSG00000231925.11	TAPBP	0.00774293	-0.793359	0.856715	0.0332252	Down-stable
ENSG00000188257.10	PLA2G2A	0.000277322	-3.87223	0.070661	-1.40835	Down-stable
ENSG00000149131.15	SERPING1	0.010225	-0.946177	0.230484	-0.225663	Down-stable
ENSG00000124491.15	F13A1	0.0140739	-1.47601	0.0814671	0.546315	Down-stable
ENSG00000100979.14	PLTP	0.00949776	-1.3037	0.455648	0.202605	Down-stable
ENSG00000125735.10	TNFSF14	0.0347036	-1.55975	0.789882	-0.1321	Down-stable
ENSG00000244682.7	FCGR2C	0.0238182	-1.23172	0.64376	0.154696	Down-stable
ENSG00000225217.1	HSPA7	0.0343412	-1.38401	0.921655	0.0369987	Down-stable
ENSG00000198053.11	SIRPA	0.0427758	-0.833584	0.164791	0.30335	Down-stable
ENSG00000182578.13	CSF1R	0.0379842	-1.08164	0.373169	0.245326	Down-stable
ENSG00000184371.13	CSF1	0.0355195	-0.767854	0.949231	0.0168868	Down-stable
ENSG00000108798.8	ABI3	0.00236524	-1.14289	0.259685	-0.253696	Down-stable
ENSG00000011600.11	TYROBP	0.0252012	-1.33128	0.0859967	0.549912	Down-stable
ENSG00000126264.9	HCST	0.017125	-1.41218	0.931846	-0.0363679	Down-stable
ENSG00000019582.14	CD74	0.0406562	-1.09508	0.266345	0.38719	Down-stable
ENSG00000169442.8	CD52	0.0456366	-1.4793	0.942051	-0.0382081	Down-stable
ENSG00000104894.11	CD37	0.0355169	-1.59242	0.868887	-0.0821258	Down-stable
ENSG00000143110.11	C1orf162	0.0407081	-0.914142	0.786793	0.0748441	Down-stable
ENSG00000185862.6	EVI2B	0.0356661	-1.46103	0.346474	-0.33445	Down-stable
ENSG00000273831.2	LRRC56	0.0447581	-0.869464	0.65297	0.135844	Down-stable
ENSG00000175264.7	CHST1	0.01735	-0.879393	0.660594	-0.109131	Down-stable
ENSG00000268903.1	RP11-34P13.15	0.0333279	-1.29385	0.265638	0.416954	Down-stable
ENSG00000178919.8	FOXE1	0.0379842	-0.713224	0.0892287	-0.344196	Down-stable
ENSG00000168992.4	OR7E102P	0.0236359	-1.11648	0.611386	0.175125	Down-stable
ENSG00000207507.1	RNU6-9	0.00231349	-2.19281	0.159106	-0.677427	Down-stable
ENSG00000183793.13	NPIPA5	0.000585004	-0.897286	0.753983	-0.0501323	Down-stable
ENSG00000112852.6	PCDHB2	0.0265193	-0.80621	0.132801	0.745898	Down-stable
ENSG00000249188.1	ENPP7P1	0.0437793	-1.20359	0.677315	0.183471	Down-stable
ENSG00000261557.1	EEF1A1P38	0.0318925	-1.24347	0.435058	0.258148	Down-stable
ENSG00000238363.1	SNORA13	0.0291692	-1.67874	0.261313	-0.429878	Down-stable
ENSG00000201457.1	SNORA55	0.00650985	-0.882482	0.762462	-0.0869914	Down-stable
ENSG00000263290.5	SCAMP3	3.07014e-05	-0.657224	0.165157	0.174792	Down-stable
ENSG00000207181.1	SNORA14B	4.8707e-06	-1.51275	0.0687902	-0.46416	Down-stable
ENSG00000278161.1	TFPT	0.0390992	-0.651226	0.433445	0.138185	Down-stable
ENSG00000227203.3	SUB1P1	0.0264138	-1.37745	0.740781	-0.170021	Down-stable
ENSG00000258645.2	HSPE1P2	0.000879637	-1.81152	0.768313	0.132943	Down-stable
ENSG00000241007.1	SEPT7P6	0.00161178	-1.20838	0.51847	-0.215088	Down-stable
ENSG00000272055.1	RNU6-6P	0.0488307	-1.49793	0.56782	-0.288087	Down-stable
ENSG00000254373.1	RP11-34P1.2	0.0333671	-1.52549	0.883584	0.0573318	Down-stable
ENSG00000206932.1	RNU6-4P	0.0236984	-1.56472	0.878162	-0.088426	Down-stable
ENSG00000248278.1	SUMO2P17	0.0420492	-0.988067	0.186424	0.331068	Down-stable
ENSG00000197728.9	RPS26	0.034431	-1.66434	0.502509	0.169813	Down-stable
ENSG00000259918.1	NDUFA5P11	4.03727e-09	-1.92138	0.420874	-0.228992	Down-stable
ENSG00000278299.5	TBC1D3C	0.0396968	-1.9433	0.35995	0.417517	Down-stable
ENSG00000223803.1	RPS20P14	0.00391753	-1.3831	0.611574	0.152723	Down-stable
ENSG00000206899.1	RNU6-36P	0.00693955	-1.44784	0.625893	-0.173627	Down-stable
ENSG00000237774.3	RP11-129B9.1	3.0311e-05	-3.09236	0.83651	-0.134542	Down-stable
ENSG00000226098.4	SEC11B	0.0104815	-1.18803	0.382565	0.284526	Down-stable
ENSG00000275223.1	RP1-63M2.7	0.0409506	-0.983068	0.655609	-0.188704	Down-stable
ENSG00000226180.3	RP11-278A23.1	0.0265664	-0.935302	0.802002	-0.0659732	Down-stable
ENSG00000105472.12	CLEC11A	0.00383513	-0.885284	0.451042	0.131016	Down-stable
ENSG00000256625.1	RP11-582E3.4	0.0348934	-0.908076	0.79977	0.0776633	Down-stable
ENSG00000122375.11	OPN4	0.00254705	-3.19633	0.36604	-0.812074	Down-stable
ENSG00000265735.2	RN7SL5P	0.0105581	-0.905074	0.385976	-0.196657	Down-stable
ENSG00000227642.9	AGPAT1	0.0161658	-1.2431	0.537943	0.189454	Down-stable
ENSG00000239697.10	TNFSF12	0.000176945	-0.871369	0.518254	-0.126678	Down-stable
ENSG00000252947.1	SCARNA1	0.0100292	-1.29099	0.0776341	-0.464126	Down-stable
ENSG00000207523.1	SNORA66	0.0288243	-1.1309	0.522089	-0.17828	Down-stable
ENSG00000208308.1	SNORA40B	0.0161658	-1.60407	0.451895	-0.313405	Down-stable
ENSG00000207475.1	SNORA80E	0.0353911	-1.08889	0.651633	-0.132487	Down-stable
ENSG00000201302.1	SNORA65	0.00959344	-1.08889	0.453486	-0.203717	Down-stable
ENSG00000278099.1	U1	0.000108295	-1.67469	0.0537064	-0.579182	Down-stable
ENSG00000178307.9	TMEM11	0.000746027	-0.612374	0.920193	-0.0135109	Down-stable
ENSG00000164897.12	TMUB1	0.00792538	-0.5945	0.133818	0.143292	Down-stable
ENSG00000103202.12	NME4	0.0155665	-0.664333	0.177457	-0.148866	Down-stable
ENSG00000100348.9	TXN2	0.000123023	-0.649049	0.178952	-0.174795	Down-stable
ENSG00000174903.15	RAB1B	4.08709e-08	-0.672691	0.119296	0.160927	Down-stable
ENSG00000104969.9	SGTA	2.76374e-05	-0.591727	0.182813	-0.121281	Down-stable
ENSG00000123144.10	C19orf43	0.0197411	-0.616719	0.110252	0.168272	Down-stable
ENSG00000212747.4	FAM127C	0.00430141	-0.59411	0.0766922	0.228881	Down-stable
ENSG00000021300.13	PLEKHB1	0.00140774	-0.823972	0.606017	-0.12686	Down-stable
ENSG00000125841.12	NRSN2	0.000382476	-0.688788	0.196621	0.188718	Down-stable
ENSG00000266931.1	RP11-1252D15.1	0.00210717	-1.16664	0.986438	0.00461292	Down-stable
ENSG00000283633.1	AC005301.9	0.0470296	-1.211	0.865361	0.0670053	Down-stable
ENSG00000132846.5	ZBED3	0.0295978	-0.652857	0.335542	-0.188333	Down-stable
ENSG00000183889.12	AC138969.4	1.44481e-05	-0.882211	0.632732	0.0797155	Down-stable
ENSG00000277624.1	RP11-374M1.11	0.0134598	-2.21604	0.831767	0.45271	Down-stable
ENSG00000274100.1	RP11-12A20.13	9.01536e-06	-2.8348	0.142098	-1.15314	Down-stable
ENSG00000237155.3	IER3	0.0361941	-1.26368	0.0752956	0.574697	Down-stable
ENSG00000197483.9	ZNF628	0.00468328	-0.967625	0.152819	0.315779	Down-stable
ENSG00000167173.18	C15orf39	0.0282151	-0.726993	0.437353	0.127352	Down-stable
ENSG00000099381.16	SETD1A	0.00576047	-0.694817	0.963503	0.00924817	Down-stable
ENSG00000172534.13	HCFC1	0.00368599	-0.724138	0.196621	0.201047	Down-stable
ENSG00000156860.15	FBRS	0.00210133	-0.588925	0.126864	0.197381	Down-stable
ENSG00000133250.13	ZNF414	0.00651561	-0.625615	0.598416	-0.096244	Down-stable
ENSG00000170604.4	IRF2BP1	0.00760378	-0.585911	0.847792	0.0290508	Down-stable
ENSG00000088038.17	CNOT3	4.30773e-06	-1.10792	0.952351	0.0108632	Down-stable
ENSG00000107140.15	TESK1	0.00209464	-0.647773	0.368436	0.116376	Down-stable
ENSG00000111321.10	LTBR	0.0136498	-0.617193	0.440596	0.0961215	Down-stable
ENSG00000277203.1	F8A1	8.98695e-06	-0.809391	0.550069	0.0755357	Down-stable
ENSG00000243302.3	RP11-274B21.2	0.0153025	-0.787996	0.236507	0.170243	Down-stable
ENSG00000276944.2	AC243960.6	0.0420492	-1.33746	0.246354	0.402746	Down-stable
ENSG00000186907.7	RTN4RL2	0.0347835	-0.884911	0.254494	-0.489792	Down-stable
ENSG00000184967.6	NOC4L	0.0214335	-0.611062	0.101631	0.21126	Down-stable
ENSG00000228305.2	AC016734.2	0.00707904	-1.16249	0.705387	0.0694904	Down-stable
ENSG00000130204.12	TOMM40	0.0268086	-0.603418	0.470833	0.0870571	Down-stable
ENSG00000224313.6	DXO	0.0371468	-0.695981	0.475412	0.12095	Down-stable
ENSG00000087076.8	HSD17B14	0.0179441	-0.699283	0.0375161	-0.551209	Down-stable
ENSG00000002586.18_PAR_Y	CD99	0.00253667	-0.705973	0.0178353	-0.389728	Down-stable
ENSG00000199568.1	RNU5A-1	0.000360724	-1.43006	0.0308527	-0.550196	Down-stable
ENSG00000199347.1	RNU5E-1	0.0035367	-1.49249	0.0458319	-0.523042	Down-stable
ENSG00000199266.1	SNORA60	0.0170608	-1.11809	0.022641	-0.536261	Down-stable
ENSG00000207389.1	RNU1-4	0.00674627	-1.24748	0.0167801	-0.374837	Down-stable
ENSG00000206596.1	RNU1-27P	1.87324e-05	-1.54324	0.00175157	-0.437998	Down-stable
ENSG00000212607.1	SNORA3B	2.95672e-07	-2.27481	0.0454284	-0.448548	Down-stable
ENSG00000206585.1	RNVU1-7	0.000642499	-1.75239	0.00356153	-0.40063	Down-stable
ENSG00000207513.1	RNU1-3	0.0011978	-1.71043	0.0109478	-0.365103	Down-stable
ENSG00000206652.1	RNU1-1	0.000821648	-1.67218	0.00952336	-0.3735	Down-stable
ENSG00000274574.1	AC006359.1	2.36333e-07	-1.83191	0.0128475	-0.444399	Down-stable
ENSG00000173486.12	FKBP2	0.0251421	-0.651833	0.0213625	-0.288486	Down-stable
ENSG00000204256.12	BRD2	0.00209464	-0.599465	1.30009e-05	-0.33072	Down-stable
ENSG00000175274.18	TP53I11	5.42252e-05	-0.80224	0.0287433	-0.450669	Down-stable
ENSG00000120896.13	SORBS3	0.000464541	-0.65096	0.0353525	-0.251015	Down-stable
ENSG00000167182.13	SP2	0.000132449	-0.861478	0.0356851	-0.35315	Down-stable
ENSG00000225968.7	ELFN1	0.00412522	-1.70455	0.0304462	0.794249	Down-up
ENSG00000008226.19	DLEC1	0.0433231	-0.676626	0.000231688	1.17507	Down-up
ENSG00000105270.14	CLIP3	0.0427322	-0.83997	3.06939e-14	1.8424	Down-up
ENSG00000111424.10	VDR	0.00328422	-1.1084	2.30747e-05	0.787684	Down-up
ENSG00000167552.13	TUBA1A	0.00308482	-0.866993	0.000373159	0.668169	Down-up
ENSG00000134830.5	C5AR2	0.00175079	-1.88797	0.000396542	1.09329	Down-up
ENSG00000228267.8	C4B	0.0276373	-1.38424	0.000906975	0.944545	Down-up
ENSG00000099377.13	HSD3B7	0.0136357	-0.783892	4.75069e-07	0.861376	Down-up
ENSG00000161888.11	SPC24	0.0481632	-1.26906	0.000105259	1.37248	Down-up
ENSG00000161921.14	CXCL16	0.00480327	-1.05355	2.83976e-07	1.12281	Down-up
ENSG00000184574.9	LPAR5	0.0211068	-1.33198	2.92344e-27	3.24363	Down-up
ENSG00000172936.12	MYD88	0.0333116	-0.756048	0.000507542	0.642481	Down-up
ENSG00000142669.14	SH3BGRL3	0.00125694	-0.922898	2.32091e-09	0.94152	Down-up
ENSG00000089327.14	FXYD5	0.0354177	-1.01925	3.46722e-08	1.58515	Down-up
ENSG00000089505.17	CMTM1	0.0427149	-0.925731	5.89883e-09	1.31292	Down-up
ENSG00000120645.11	IQSEC3	0.0102975	-1.34562	0.00120455	1.23823	Down-up
ENSG00000134780.9	DAGLA	0.0498222	-0.719499	0.0164966	0.605301	Down-up
ENSG00000274512.5	TBC1D3L	0.0229724	-1.63007	0.0070049	0.873416	Down-up
ENSG00000261614.1	CSDAP1	0.00966709	-1.45522	0.00398576	0.767811	Down-up
ENSG00000116544.11	DLGAP3	0.0470752	-1.08245	0.000652242	1.5101	Down-up
ENSG00000162576.16	MXRA8	0.01731	-0.680981	6.31699e-93	2.34614	Down-up
ENSG00000140682.18	TGFB1I1	0.0131216	-0.61129	6.44658e-11	1.00593	Down-up
ENSG00000257531.2	RP3-405J10.2	0.0484007	-1.04759	0.00920701	0.638729	Down-up
ENSG00000102007.10	PLP2	0.0133846	-0.761085	2.91726e-19	1.37227	Down-up
ENSG00000131462.7	TUBG1	0.00209464	-0.654305	3.67846e-09	0.653922	Down-up
ENSG00000160678.11	S100A1	0.0294969	-0.7911	5.34762e-10	1.88097	Down-up
ENSG00000234335.1	RPS4XP11	0.0391823	-1.12021	3.6954e-05	0.903137	Down-up
ENSG00000103145.10	HCFC1R1	0.0208879	-0.589644	8.5087e-13	0.865002	Down-up
ENSG00000277996.1	AC012314.17	0.000417703	-0.676526	2.67735e-07	0.705649	Down-up
ENSG00000182195.7	LDOC1	0.00160663	-0.689585	1.95919e-12	1.03036	Down-up
ENSG00000140548.9	ZNF710	0.00412431	-0.621558	1.28821e-11	1.00059	Down-up
ENSG00000128283.6	CDC42EP1	0.0371217	-0.601907	6.95628e-22	1.34854	Down-up
ENSG00000132471.11	WBP2	6.73798e-06	-0.700036	1.07099e-09	0.628853	Down-up
ENSG00000212864.3	RNF208	0.0358212	-0.936497	0.00361338	0.769139	Down-up
ENSG00000108352.11	RAPGEFL1	0.0238182	-0.80458	0.000133018	0.682524	Down-up
ENSG00000175602.3	CCDC85B	0.0130353	-0.91294	1.24139e-05	0.663865	Down-up
ENSG00000179862.6	CITED4	0.0321022	-0.958907	0.000373322	0.843731	Down-up
ENSG00000179168.14	GGN	0.0229724	-1.28914	2.77181e-07	1.43051	Down-up
aNAT, normal appearing tumor adjacent tissue; N, normal thyroid control; T, PTC tumor tissue
bBenjamini and Hochberg multiple testing corrected p-value. Model was adjusted for age, gender and LT status.
cBenjamini and Hochberg multiple testing corrected p-value.
