# Supplementary material for: Transcriptome analysis discloses dysregulated genes in normal appearing tumor-adjacent thyroid tissues from patients with papillary thyroid carcinoma
Source: Sci Rep. 2021 Jul 8;11:14126. doi: 10.1038/s41598-021-93526-9 (PMC8266864; doi:10.1038/s41598-021-93526-9)
Supplement: Supplementary file 4 — Supplementary Information 4. [file 41598_2021_93526_MOESM4_ESM.xlsx]

## Sheet: NCLTnoVsLary_TCLTno_padj0.05.pa
Supplemental Table S4. Differentially expressed genes between NAT/LT- and N and their expression patterns.
Gene ID	Gene name	NAT/LT- vs Na		T/LT- vs NAT/LT-a		Expression pattern	Expression pattern in NAT vs N
		P valueb	log2(fold change)	P valuec	log2(fold change)
ENSG00000242071.3	RPL7AP6	0.0122037	1.24961	0.00788764	0.72702	Up-up	NAd
ENSG00000214652.5	ZNF727	0.0496104	0.765681	0.0111108	0.747865	Up-up	NA
ENSG00000231991.4	ANXA2P2	0.0146265	1.02072	0.0295002	0.795924	Up-up	NA
ENSG00000189343.7	RPS2P46	0.0303701	1.0336	0.00706773	0.797936	Up-up	NA
ENSG00000185015.7	CA13	0.00865438	0.589053	3.60419e-06	0.934983	Up-up	NA
ENSG00000178075.19	GRAMD1C	0.0154695	0.64403	0.000506767	1.05549	Up-up	NA
ENSG00000235105.1	RP11-329A14.1	0.0236902	1.05837	0.00375871	1.107	Up-up	NA
ENSG00000213090.2	AC007256.5	0.0150789	0.691108	3.79084e-06	1.25526	Up-up	NA
ENSG00000143797.11	MBOAT2	0.00501923	0.593558	3.78432e-14	1.53872	Up-up	NA
ENSG00000196933.5	RPS26P11	0.000508624	2.53444	2.44564e-06	1.60607	Up-up	NA
ENSG00000187653.11	TMSB4XP8	0.0118236	0.831251	1.16394e-07	1.64232	Up-up	NA
ENSG00000235609.7	AF127936.9	0.0119698	1.08295	1.65571e-10	1.87991	Up-up	NA
ENSG00000135116.9	HRK	0.0343793	1.02048	4.10443e-09	2.17328	Up-up	NA
ENSG00000183850.13	ZNF730	0.0177628	1.50358	7.3996e-13	3.00702	Up-up	NA
ENSG00000164935.6	DCSTAMP	0.0483705	2.02774	1.1847e-11	5.43702	Up-up	NA
ENSG00000227986.1	TRIM60P18	0.00176318	1.13073	0.0215642	0.678049	Up-up	Up-stable
ENSG00000233673.6	ANAPC1P1	0.00482651	1.65585	0.0127598	1.30898	Up-up	Up-stable
ENSG00000177410.12	ZFAS1	0.00491179	0.873795	0.00446697	0.747042	Up-up	Up-up
ENSG00000215769.8	RP13-104F24.2	0.0465289	0.626813	0.00324402	0.773072	Up-up	Up-up
ENSG00000189171.14	S100A13	0.00064396	0.875049	0.0025823	0.813295	Up-up	Up-up
ENSG00000106537.7	TSPAN13	0.0203457	0.716019	0.00079497	0.886894	Up-up	Up-up
ENSG00000176222.8	ZNF404	0.0146265	1.01864	0.000514169	1.02225	Up-up	Up-up
ENSG00000267058.1	RP11-15A1.3	0.0217546	1.17454	0.00255636	1.16231	Up-up	Up-up
ENSG00000226253.1	MRPL35P3	0.0295633	1.55045	0.0214379	1.19257	Up-up	Up-up
ENSG00000217555.12	CKLF	0.0451708	1.28432	1.04859e-05	1.47446	Up-up	Up-up
ENSG00000006625.17	GGCT	0.00164253	0.771344	3.86619e-14	2.26222	Up-up	Up-up
ENSG00000135373.12	EHF	0.0073344	1.00222	0.011177	2.2756	Up-up	Up-up
ENSG00000167644.11	C19orf33	7.87651e-05	4.47396	3.66541e-05	2.61226	Up-up	Up-up
ENSG00000169302.14	STK32A	0.0112009	1.02472	1.92343e-18	3.02101	Up-up	Up-up
ENSG00000189367.14	KIAA0408	0.0408323	2.00321	2.30019e-12	3.78701	Up-up	Up-up
ENSG00000214797.3	RP11-1036E20.9	0.0306845	3.58971	1.03022e-10	5.21268	Up-up	Up-up
ENSG00000183230.16	CTNNA3	0.0381079	0.96264	0.0571918	-1.19181	Up-stable	NA
ENSG00000185834.10	RPL12P4	0.000200895	3.32311	0.0580542	1.09599	Up-stable	NA
ENSG00000216866.5	RPS2P55	0.0119276	2.31718	0.0753158	1.11785	Up-stable	NA
ENSG00000182890.4	GLUD2	0.015562	1.15619	0.0784851	0.513401	Up-stable	NA
ENSG00000106025.8	TSPAN12	0.0243131	0.636605	0.100437	-0.638648	Up-stable	NA
ENSG00000226564.1	FTH1P20	0.0152191	2.66463	0.121763	1.17106	Up-stable	NA
ENSG00000255794.6	RMST	0.0197791	1.27113	0.121809	0.728256	Up-stable	NA
ENSG00000228232.1	GAPDHP1	0.0110583	1.9552	0.135915	0.911833	Up-stable	NA
ENSG00000213862.4	CTD-2270N23.1	0.0110561	1.91512	0.144752	0.806395	Up-stable	NA
ENSG00000249855.1	EEF1A1P19	0.0324272	0.812461	0.148247	0.30054	Up-stable	NA
ENSG00000213080.3	RP11-312J18.5	0.0400831	1.24783	0.153767	-0.566951	Up-stable	NA
ENSG00000259429.5	UBE2Q2P2	0.0310659	0.67877	0.156301	0.374411	Up-stable	NA
ENSG00000242110.7	AMACR	0.0360439	0.861663	0.213498	0.46201	Up-stable	NA
ENSG00000242477.1	CTD-2161E19.1	0.015855	2.17202	0.214615	0.770802	Up-stable	NA
ENSG00000271092.5	TMEM56-RWDD3	0.044824	1.55348	0.217303	0.799379	Up-stable	NA
ENSG00000125703.14	ATG4C	0.0303469	0.651555	0.226662	-0.312163	Up-stable	NA
ENSG00000237268.2	RP13-492C18.2	0.00942016	2.85453	0.22952	-1.15674	Up-stable	NA
ENSG00000219747.1	RP1-292B18.1	0.0117371	2.59695	0.231043	0.950086	Up-stable	NA
ENSG00000243678.11	NME2	0.00467914	2.08309	0.233772	0.656049	Up-stable	NA
ENSG00000074266.18	EED	0.00149888	0.630489	0.246644	-0.210202	Up-stable	NA
ENSG00000279265.1	AC000123.3	0.0464727	0.863189	0.257518	-0.471929	Up-stable	NA
ENSG00000206559.7	ZCWPW2	0.0248977	1.07212	0.259239	-0.484003	Up-stable	NA
ENSG00000172687.13	ZNF738	0.0229325	0.598765	0.273129	-0.258544	Up-stable	NA
ENSG00000251247.9	ZNF345	0.00263797	0.592833	0.3062	-0.195386	Up-stable	NA
ENSG00000234354.3	RPS26P47	0.00466163	2.1892	0.310964	0.453124	Up-stable	NA
ENSG00000229419.1	RALGAPA1P1	0.0142558	0.771678	0.313839	-0.200802	Up-stable	NA
ENSG00000213252.3	RP11-819M15.1	0.0248612	1.69375	0.315517	0.725885	Up-stable	NA
ENSG00000204253.4	HNRNPCP2	0.0146265	1.24183	0.315653	0.443968	Up-stable	NA
ENSG00000282977.1	PCBP2-OT1	0.0344661	1.54364	0.33087	-0.58332	Up-stable	NA
ENSG00000196656.7	AC004057.1	0.0265875	1.27044	0.335098	0.342647	Up-stable	NA
ENSG00000100288.19	CHKB	0.0339028	1.23053	0.338327	0.360821	Up-stable	NA
ENSG00000213757.3	CTC-451P13.1	0.00677224	2.88771	0.363134	0.691069	Up-stable	NA
ENSG00000229994.1	RPL5P4	0.0108875	1.30637	0.370028	0.274418	Up-stable	NA
ENSG00000246067.7	RAB30-AS1	0.0260564	0.598204	0.382542	-0.179814	Up-stable	NA
ENSG00000219773.1	RPSAP45	0.0119276	3.79983	0.387087	0.909963	Up-stable	NA
ENSG00000231841.1	RP11-206F17.2	0.015719	1.72194	0.41073	-0.679535	Up-stable	NA
ENSG00000228981.3	RP11-364L4.1	0.045066	3.42683	0.437897	0.972335	Up-stable	NA
ENSG00000198520.10	C1orf228	0.047299	0.981889	0.438807	-0.354574	Up-stable	NA
ENSG00000237039.1	AC018738.2	0.0191981	2.16338	0.443155	0.402451	Up-stable	NA
ENSG00000214199.3	EEF1A1P12	0.0035965	2.83697	0.452923	0.48422	Up-stable	NA
ENSG00000263127.1	RPL4P5	0.0336259	1.33134	0.458581	0.335262	Up-stable	NA
ENSG00000180581.7	SRP9P1	0.0222254	0.606144	0.490698	0.181761	Up-stable	NA
ENSG00000249936.3	RAC1P2	0.0247195	1.2415	0.491584	0.357304	Up-stable	NA
ENSG00000223416.3	RPS26P15	0.000267799	2.797	0.492039	0.377962	Up-stable	NA
ENSG00000200840.1	RNU6-82P	0.0161578	1.34964	0.510312	0.344063	Up-stable	NA
ENSG00000213189.5	BTF3L4P2	0.0496104	0.672381	0.515164	0.191048	Up-stable	NA
ENSG00000253626.3	EIF5AL1	0.0343793	1.05991	0.525727	-0.219467	Up-stable	NA
ENSG00000240489.1	SETP14	0.00267439	1.69739	0.527507	0.257518	Up-stable	NA
ENSG00000217624.2	RP11-204C16.4	0.0172013	1.4991	0.533992	0.376085	Up-stable	NA
ENSG00000197744.5	PTMAP2	0.00546464	2.91158	0.542162	0.503378	Up-stable	NA
ENSG00000283023.1	FRG1GP	0.0100998	2.05327	0.561561	0.636898	Up-stable	NA
ENSG00000229932.3	YWHAZP3	0.0398511	0.863768	0.572665	0.242233	Up-stable	NA
ENSG00000271324.1	RP11-10C24.2	0.0439975	1.3883	0.580736	-0.387123	Up-stable	NA
ENSG00000229251.3	HNRNPA1P8	0.0108157	2.15467	0.587147	0.402213	Up-stable	NA
ENSG00000232134.1	RPS15AP12	0.00623531	4.78072	0.607715	0.553869	Up-stable	NA
ENSG00000133111.3	RFXAP	0.0461769	0.653816	0.60902	-0.170917	Up-stable	NA
ENSG00000256338.2	RPL41P2	0.000273478	3.40048	0.613862	0.424239	Up-stable	NA
ENSG00000253919.1	THAP12P7	0.00768473	1.2552	0.615808	-0.19688	Up-stable	NA
ENSG00000224861.1	YBX1P1	0.01433	1.27632	0.616769	-0.213686	Up-stable	NA
ENSG00000233588.1	CYP51A1P2	0.0205066	1.63187	0.647365	0.302547	Up-stable	NA
ENSG00000185883.11	ATP6V0C	0.0443424	1.43454	0.654431	0.311344	Up-stable	NA
ENSG00000225573.4	RPL35P5	0.00289207	2.73549	0.662845	0.382534	Up-stable	NA
ENSG00000212664.5	RP11-592N21.1	0.0126046	2.11525	0.666827	0.257771	Up-stable	NA
ENSG00000226478.3	UPF3AP1	0.0192311	1.77023	0.676481	0.328167	Up-stable	NA
ENSG00000222014.5	RAB6C	0.0286961	1.20362	0.682702	-0.177017	Up-stable	NA
ENSG00000188873.4	RPL10AP2	0.00417734	3.76189	0.695293	0.510925	Up-stable	NA
ENSG00000162929.13	KIAA1841	0.00960785	0.586539	0.702716	0.100792	Up-stable	NA
ENSG00000244363.3	RPL7P23	0.00189737	2.27649	0.722661	0.219466	Up-stable	NA
ENSG00000236565.3	HNRNPA3P5	0.0236902	1.94497	0.732261	0.344268	Up-stable	NA
ENSG00000231579.3	RPL7P21	0.0435823	0.986132	0.732914	-0.186905	Up-stable	NA
ENSG00000197258.5	EIF4BP6	0.00332392	1.39303	0.745708	0.111388	Up-stable	NA
ENSG00000185839.3	RP4-592A1.2	0.0380408	1.19379	0.746329	0.162858	Up-stable	NA
ENSG00000146918.19	NCAPG2	0.00616545	0.594768	0.76694	-0.0759095	Up-stable	NA
ENSG00000230756.1	RHOQP3	0.00890315	2.05827	0.769067	0.292404	Up-stable	NA
ENSG00000151414.14	NEK7	0.00668071	0.625709	0.769665	0.0481428	Up-stable	NA
ENSG00000187172.15	BAGE2	0.00961663	2.11877	0.795899	0.249753	Up-stable	NA
ENSG00000205940.8	HSP90AB2P	0.00438564	2.36774	0.80076	0.215237	Up-stable	NA
ENSG00000162927.13	PUS10	0.00541298	0.61619	0.818931	-0.0600013	Up-stable	NA
ENSG00000176826.15	FKBP9P1	0.0479083	0.838482	0.829603	0.0934667	Up-stable	NA
ENSG00000236349.1	SUCLG2P2	0.00105136	2.9794	0.836532	0.206761	Up-stable	NA
ENSG00000242262.1	RP11-100N21.1	0.000176931	3.31982	0.838057	0.191351	Up-stable	NA
ENSG00000066923.17	STAG3	0.0144938	1.34517	0.855192	0.111853	Up-stable	NA
ENSG00000270659.1	RP11-105N14.1	0.0162721	1.26559	0.880696	-0.083922	Up-stable	NA
ENSG00000137970.7	RPL7P9	0.0439975	0.811478	0.884396	0.0518338	Up-stable	NA
ENSG00000234825.3	XRCC6P2	0.00362862	2.79962	0.891781	0.133517	Up-stable	NA
ENSG00000237729.2	AC002075.4	0.0119812	3.17222	0.916712	0.166796	Up-stable	NA
ENSG00000244245.1	RP11-120B7.1	0.0206795	2.33033	0.923609	0.0876672	Up-stable	NA
ENSG00000240231.1	RPS27P29	0.000811153	4.00132	0.927545	0.0942813	Up-stable	NA
ENSG00000212789.4	ST13P5	0.011827	2.13814	0.938447	0.0532993	Up-stable	NA
ENSG00000271895.2	RP4-635E18.8	0.0385964	0.933803	0.964256	-0.0198334	Up-stable	NA
ENSG00000225031.1	EIF4BP7	0.00937319	0.923723	0.973455	-0.00949192	Up-stable	NA
ENSG00000119878.5	CRIPT	0.0156747	0.626217	0.977161	0.00639565	Up-stable	NA
ENSG00000113971.18	NPHP3	0.015777	0.780016	0.980637	0.0068972	Up-stable	NA
ENSG00000228283.3	KATNBL1P6	0.0325646	1.2983	0.990682	-0.0109922	Up-stable	NA
ENSG00000236444.4	UBE2L5P	0.0193518	3.00072	0.99092	-0.0137085	Up-stable	NA
ENSG00000206573.8	THUMPD3-AS1	0.000115933	0.611153	0.992808	-0.00174768	Up-stable	NA
ENSG00000161956.12	SENP3	0.00734195	0.59799	0.999638	0.000140373	Up-stable	NA
ENSG00000239269.1	RPSAP4	0.00972208	2.93588	0.99978	0.000278011	Up-stable	NA
ENSG00000217416.4	ISCA1P1	0.00914102	1.43294	0.201669	-0.537889	Up-stable	Up-down
ENSG00000236816.2	ANKRD20A7P	0.000340478	3.11691	0.236793	-0.735233	Up-stable	Up-down
ENSG00000110799.13	VWF	0.0251469	0.962788	0.275968	-0.382396	Up-stable	Up-down
ENSG00000232531.3	AC027612.1	0.00263797	1.87665	0.312599	-0.661743	Up-stable	Up-down
ENSG00000260747.1	RP11-421N8.1	0.010861	2.06745	0.499013	-0.471872	Up-stable	Up-down
ENSG00000278771.1	Metazoa_SRP	1.1018e-09	2.00753	0.636107	-0.208604	Up-stable	Up-down
ENSG00000235720.1	RP11-340I6.6	0.0156508	0.669043	0.0337521	-0.50335	Up-stable	Up-stable
ENSG00000147586.9	MRPS28	6.83439e-08	1.31874	0.0472575	-0.492931	Up-stable	Up-stable
ENSG00000179029.14	TMEM107	0.0389803	0.692245	0.013624	-0.467513	Up-stable	Up-stable
ENSG00000105379.9	ETFB	0.00663135	0.668535	0.036997	-0.423977	Up-stable	Up-stable
ENSG00000203791.14	METTL10	2.91509e-07	0.977772	0.00892559	-0.415068	Up-stable	Up-stable
ENSG00000197050.10	ZNF420	0.0172281	0.65851	0.0094421	-0.360592	Up-stable	Up-stable
ENSG00000196205.8	EEF1A1P5	0.0018935	0.780797	0.0336579	0.43408	Up-stable	Up-stable
ENSG00000115239.21	ASB3	0.00149888	0.740182	0.0417657	0.468711	Up-stable	Up-stable
ENSG00000213553.4	RPLP0P6	0.00638315	1.26381	0.0132849	0.477098	Up-stable	Up-stable
ENSG00000196151.10	WDSUB1	0.00582359	0.605844	0.0181346	0.564634	Up-stable	Up-stable
ENSG00000273305.1	RP11-440D17.4	0.0118033	0.981722	0.0526149	-0.61119	Up-stable	Up-stable
ENSG00000183298.5	RPSAP19	0.00521188	0.782974	0.0529059	0.453631	Up-stable	Up-stable
ENSG00000265681.7	RPL17	0.000186563	1.32387	0.0625348	0.382199	Up-stable	Up-stable
ENSG00000228393.3	LINC01004	0.0281007	0.797647	0.0683356	-0.39001	Up-stable	Up-stable
ENSG00000252481.1	SCARNA13	0.0137586	0.916724	0.0691527	-0.364288	Up-stable	Up-stable
ENSG00000148180.18	GSN	6.73011e-09	1.97885	0.0745202	0.455187	Up-stable	Up-stable
ENSG00000164039.14	BDH2	0.00016539	0.792113	0.0983329	0.2464	Up-stable	Up-stable
ENSG00000128739.21	SNRPN	3.08408e-07	1.23514	0.099699	-0.438672	Up-stable	Up-stable
ENSG00000233476.3	EEF1A1P6	1.26312e-05	1.3775	0.102849	0.435253	Up-stable	Up-stable
ENSG00000132522.15	GPS2	0.0073344	1.3237	0.103733	-0.54872	Up-stable	Up-stable
ENSG00000272506.1	RP4-535B20.4	0.0306856	0.958386	0.111307	0.469149	Up-stable	Up-stable
ENSG00000111775.2	COX6A1	0.000345919	1.20631	0.122901	-0.373602	Up-stable	Up-stable
ENSG00000278916.1	CEP83-AS1	0.0284868	1.10394	0.134842	-0.802978	Up-stable	Up-stable
ENSG00000176894.9	PXMP2	0.00673069	1.33206	0.147604	-0.586391	Up-stable	Up-stable
ENSG00000219507.4	FTH1P8	2.53409e-06	2.3793	0.148145	0.881036	Up-stable	Up-stable
ENSG00000225200.2	AB019441.29	0.0033696	2.23648	0.149409	0.893336	Up-stable	Up-stable
ENSG00000213228.5	RPL12P38	1.9907e-05	4.07975	0.159233	1.20549	Up-stable	Up-stable
ENSG00000164898.12	C7orf55	4.46098e-05	1.76579	0.162839	-0.526511	Up-stable	Up-stable
ENSG00000256745.1	RP11-680H20.1	4.42888e-07	1.98239	0.166389	0.410306	Up-stable	Up-stable
ENSG00000214067.2	RP11-549L6.2	0.0372146	1.07631	0.167032	-0.714474	Up-stable	Up-stable
ENSG00000228502.1	EEF1A1P11	1.85691e-07	1.14363	0.173302	0.357074	Up-stable	Up-stable
ENSG00000176340.3	COX8A	0.0256753	0.838385	0.174665	-0.318269	Up-stable	Up-stable
ENSG00000225159.1	NPM1P39	0.000766779	2.46424	0.180469	0.960409	Up-stable	Up-stable
ENSG00000215492.6	HNRNPA1P7	1.27978e-05	1.46996	0.181233	0.469901	Up-stable	Up-stable
ENSG00000188868.13	ZNF563	0.00229628	0.724496	0.185888	-0.333174	Up-stable	Up-stable
ENSG00000273149.1	RP11-290D2.6	0.011455	3.93705	0.187083	0.599338	Up-stable	Up-stable
ENSG00000273243.1	CTA-217C2.2	0.0163231	1.47028	0.188436	-0.653679	Up-stable	Up-stable
ENSG00000268222.1	EEF1A1P7	0.000315568	4.25089	0.190289	1.27337	Up-stable	Up-stable
ENSG00000181264.8	TMEM136	5.22186e-07	0.716683	0.190289	0.350784	Up-stable	Up-stable
ENSG00000249264.1	EEF1A1P9	7.48926e-05	2.24101	0.191381	0.618254	Up-stable	Up-stable
ENSG00000254719.1	RP11-351I24.3	0.0163379	1.72141	0.199628	0.538905	Up-stable	Up-stable
ENSG00000232460.4	BMPR1APS2	0.000348081	1.63038	0.204289	-0.707863	Up-stable	Up-stable
ENSG00000124614.13	RPS10	8.95204e-06	4.05349	0.204414	0.803383	Up-stable	Up-stable
ENSG00000258741.3	RP11-386M24.4	0.0073344	1.06316	0.208596	-0.409038	Up-stable	Up-stable
ENSG00000272335.1	RP11-53O19.3	0.0296634	0.670169	0.208709	-0.277862	Up-stable	Up-stable
ENSG00000234444.9	ZNF736	0.000500317	0.722246	0.218114	0.213509	Up-stable	Up-stable
ENSG00000174977.8	AC026271.5	2.5863e-05	1.54911	0.221703	0.455885	Up-stable	Up-stable
ENSG00000229833.9	PET100	0.000428999	1.63855	0.229129	-0.502301	Up-stable	Up-stable
ENSG00000252690.3	SCARNA15	0.00673069	1.17319	0.232256	0.498936	Up-stable	Up-stable
ENSG00000206728.1	Y_RNA	0.0378791	1.71526	0.23379	0.65797	Up-stable	Up-stable
ENSG00000231822.1	AC019097.7	4.06332e-06	2.08767	0.238127	-0.570525	Up-stable	Up-stable
ENSG00000229623.1	METTL21AP1	0.0460648	0.924952	0.238474	0.40576	Up-stable	Up-stable
ENSG00000155957.17	TMBIM4	0.0134617	0.776323	0.240095	0.208066	Up-stable	Up-stable
ENSG00000258102.3	MAP1LC3B2	0.0301308	1.13122	0.241887	-0.508668	Up-stable	Up-stable
ENSG00000215030.5	RPL13P12	0.000797398	1.36925	0.25158	0.355363	Up-stable	Up-stable
ENSG00000280240.1	AL049794.1	0.0108157	1.21198	0.259149	-0.515418	Up-stable	Up-stable
ENSG00000250182.3	EEF1A1P13	2.61327e-05	1.65377	0.261939	0.420503	Up-stable	Up-stable
ENSG00000233762.3	AC007969.5	0.000197321	2.01801	0.263134	0.433345	Up-stable	Up-stable
ENSG00000198342.9	ZNF442	0.00474455	0.925458	0.276539	-0.245803	Up-stable	Up-stable
ENSG00000226360.5	RPL10AP6	1.14409e-06	2.78438	0.278349	0.521016	Up-stable	Up-stable
ENSG00000204316.12	MRPL38	0.0343793	0.869072	0.281078	0.32457	Up-stable	Up-stable
ENSG00000236534.1	H3F3BP1	8.5781e-09	2.15657	0.295734	0.445318	Up-stable	Up-stable
ENSG00000204778.4	RP11-15J10.1	0.0344661	0.789923	0.297749	-0.356839	Up-stable	Up-stable
ENSG00000230562.3	FAM133DP	0.0085278	1.17533	0.298082	-0.405011	Up-stable	Up-stable
ENSG00000225544.1	KB-1027C11.4	2.69337e-05	1.0761	0.303673	-0.324066	Up-stable	Up-stable
ENSG00000164796.17	CSMD3	0.00912962	3.54136	0.304672	1.16277	Up-stable	Up-stable
ENSG00000282039.1	AC246787.3	0.00223767	2.27237	0.308173	0.672982	Up-stable	Up-stable
ENSG00000164683.16	HEY1	0.0425764	0.716191	0.310367	-0.386464	Up-stable	Up-stable
ENSG00000215089.3	KRT18P11	0.00048007	3.74939	0.321862	0.760639	Up-stable	Up-stable
ENSG00000279058.1	AGAP14P	0.0110561	1.20395	0.322397	-0.311812	Up-stable	Up-stable
ENSG00000206228.4	HNRNPA1P4	5.0022e-06	3.67807	0.324694	0.821343	Up-stable	Up-stable
ENSG00000259706.1	HSP90B2P	2.46204e-06	1.37895	0.332287	-0.293774	Up-stable	Up-stable
ENSG00000237264.4	FTH1P11	0.000151691	2.73578	0.332796	0.751258	Up-stable	Up-stable
ENSG00000239470.3	RP11-16F15.2	3.1402e-06	2.62323	0.334453	-0.410024	Up-stable	Up-stable
ENSG00000229235.1	RP11-8L18.3	0.0357388	1.02068	0.339507	-0.434914	Up-stable	Up-stable
ENSG00000277998.1	RP11-452N17.1	0.000126006	3.29969	0.340438	0.684729	Up-stable	Up-stable
ENSG00000223559.1	RP11-700P18.1	0.017734	1.24535	0.341207	-0.580594	Up-stable	Up-stable
ENSG00000203880.11	PCMTD2	0.000559008	0.661832	0.34629	0.124533	Up-stable	Up-stable
ENSG00000243517.1	RP11-627K11.1	0.0021542	2.28497	0.347288	0.619235	Up-stable	Up-stable
ENSG00000225178.5	RPSAP58	7.55113e-08	1.81217	0.348835	0.36325	Up-stable	Up-stable
ENSG00000106588.10	PSMA2	0.00957572	0.87824	0.352495	0.21243	Up-stable	Up-stable
ENSG00000279392.1	RP11-665C16.9	0.000222705	1.59853	0.35597	-0.464257	Up-stable	Up-stable
ENSG00000265727.2	RN7SL648P	0.000867418	0.944567	0.358221	0.220883	Up-stable	Up-stable
ENSG00000197782.14	ZNF780A	0.00957572	0.79885	0.376255	-0.207708	Up-stable	Up-stable
ENSG00000237651.6	C2orf74	0.0145157	1.06099	0.38267	-0.423285	Up-stable	Up-stable
ENSG00000214223.4	HNRNPA1P10	5.04577e-06	2.31663	0.38602	0.45219	Up-stable	Up-stable
ENSG00000256393.1	RPL41P5	3.8001e-07	2.19395	0.388994	0.375569	Up-stable	Up-stable
ENSG00000249353.2	NPM1P27	5.00684e-05	1.77206	0.391645	0.349934	Up-stable	Up-stable
ENSG00000243829.1	CTB-33G10.1	3.08621e-08	6.32784	0.395091	0.845072	Up-stable	Up-stable
ENSG00000178660.6	ARMC10P1	8.02284e-06	1.76943	0.399168	0.365469	Up-stable	Up-stable
ENSG00000240395.1	RPL5P23	0.0477643	1.17731	0.3992	-0.352568	Up-stable	Up-stable
ENSG00000189195.10	BTBD8	0.000209211	0.848224	0.40428	0.23228	Up-stable	Up-stable
ENSG00000274525.1	CTC-338M12.13	0.000517855	2.43012	0.407763	-0.68961	Up-stable	Up-stable
ENSG00000232838.3	PET117	0.000608792	1.42451	0.413235	0.275952	Up-stable	Up-stable
ENSG00000254911.3	SCARNA9	5.02797e-16	3.00603	0.42341	-0.358261	Up-stable	Up-stable
ENSG00000156384.14	SFR1	0.00146005	0.747771	0.429881	-0.182122	Up-stable	Up-stable
ENSG00000219642.2	BMPR1APS1	0.000138849	2.60737	0.438681	-0.615272	Up-stable	Up-stable
ENSG00000229586.2	TNPO1P3	0.000315553	2.09144	0.442113	-0.468889	Up-stable	Up-stable
ENSG00000233247.3	GS1-257G1.1	0.000778867	1.27	0.444971	-0.317606	Up-stable	Up-stable
ENSG00000166136.15	NDUFB8	0.0107802	0.846205	0.445426	0.12465	Up-stable	Up-stable
ENSG00000238072.1	RP11-305M3.2	0.0479083	0.791616	0.44644	-0.263027	Up-stable	Up-stable
ENSG00000238084.4	RP3-469D22.1	2.08983e-06	3.38981	0.460886	-0.542543	Up-stable	Up-stable
ENSG00000205544.3	TMEM256	0.000124304	1.94067	0.463558	-0.290153	Up-stable	Up-stable
ENSG00000255524.7	NPIPB8	0.0145211	1.49279	0.463828	-0.318382	Up-stable	Up-stable
ENSG00000258427.3	RBM8B	0.00162933	1.6943	0.465455	0.370761	Up-stable	Up-stable
ENSG00000267745.1	RP11-686D22.8	0.00735847	1.01947	0.474502	0.4125	Up-stable	Up-stable
ENSG00000243824.1	RPL12P6	0.0082468	1.81509	0.474645	0.520254	Up-stable	Up-stable
ENSG00000178966.16	RMI1	0.01482	0.646616	0.47519	-0.176721	Up-stable	Up-stable
ENSG00000281994.1	NPIPA1	0.0150021	1.47112	0.475615	-0.366576	Up-stable	Up-stable
ENSG00000242779.6	ZNF702P	0.0367555	0.852467	0.480133	0.26552	Up-stable	Up-stable
ENSG00000272752.6	STAG3L5P-PVRIG2P-PILRB	0.0360439	1.60435	0.489595	-0.349289	Up-stable	Up-stable
ENSG00000253341.1	RP11-730G20.2	0.000428999	3.13721	0.496832	-0.665173	Up-stable	Up-stable
ENSG00000161970.12	RPL26	3.71664e-05	2.42232	0.498149	0.305924	Up-stable	Up-stable
ENSG00000215105.4	TTC3P1	0.0119812	0.801025	0.498263	0.149129	Up-stable	Up-stable
ENSG00000220749.4	RPL21P28	1.94113e-06	1.98019	0.503366	-0.225195	Up-stable	Up-stable
ENSG00000274700.1	AC091304.7	1.36191e-05	3.47918	0.503883	0.477752	Up-stable	Up-stable
ENSG00000282978.1	RP11-144C15.2	0.0368938	1.01968	0.505864	-0.231976	Up-stable	Up-stable
ENSG00000237984.3	PTENP1	0.000276541	1.75389	0.509832	-0.423682	Up-stable	Up-stable
ENSG00000233913.7	CTC-575D19.1	2.97648e-12	2.78419	0.510157	0.280217	Up-stable	Up-stable
ENSG00000236058.3	RP11-215A21.2	0.00212212	4.55742	0.519758	0.68749	Up-stable	Up-stable
ENSG00000198551.9	ZNF627	0.0161664	0.639641	0.520025	0.128373	Up-stable	Up-stable
ENSG00000229605.5	RP11-492M23.2	0.00053219	1.76874	0.52777	-0.201023	Up-stable	Up-stable
ENSG00000235554.1	AC005822.1	0.00408373	1.41384	0.528077	-0.326166	Up-stable	Up-stable
ENSG00000272101.2	AC243587.1	6.29836e-09	1.99256	0.528815	-0.274734	Up-stable	Up-stable
ENSG00000229038.4	RANP1	0.0106641	1.62825	0.529085	0.366291	Up-stable	Up-stable
ENSG00000136371.10	MTHFS	0.000213326	1.26094	0.529085	0.26321	Up-stable	Up-stable
ENSG00000257594.3	GALNT4	0.0399496	1.24984	0.53095	0.271904	Up-stable	Up-stable
ENSG00000224520.2	KRT8P45	5.39878e-06	5.42056	0.534158	0.630065	Up-stable	Up-stable
ENSG00000266371.1	RP11-142O6.1	0.0471007	0.682665	0.534631	0.204955	Up-stable	Up-stable
ENSG00000148444.15	COMMD3	0.0152191	0.990103	0.539083	0.197859	Up-stable	Up-stable
ENSG00000234664.1	HMGN2P5	1.25906e-07	2.1437	0.544949	-0.274564	Up-stable	Up-stable
ENSG00000274093.1	RP11-140H17.2	0.00453833	1.00652	0.551175	0.179009	Up-stable	Up-stable
ENSG00000242299.1	RP11-234A1.1	2.22059e-21	3.16195	0.560626	0.333184	Up-stable	Up-stable
ENSG00000183199.6	HSP90AB3P	0.000348081	1.33235	0.566188	0.204054	Up-stable	Up-stable
ENSG00000170296.9	GABARAP	4.86713e-08	2.08086	0.566318	-0.245851	Up-stable	Up-stable
ENSG00000237821.1	AC083873.4	1.16366e-05	3.41224	0.571301	-0.468346	Up-stable	Up-stable
ENSG00000220842.6	RP11-572P18.1	0.00294012	1.26256	0.571666	-0.185375	Up-stable	Up-stable
ENSG00000227486.1	RP13-188A5.1	0.0173456	0.818826	0.574305	0.154428	Up-stable	Up-stable
ENSG00000262814.7	MRPL12	0.0171201	1.26388	0.577806	-0.192788	Up-stable	Up-stable
ENSG00000178458.5	H3F3AP6	7.18074e-07	2.30131	0.580383	0.322652	Up-stable	Up-stable
ENSG00000234287.1	RP11-761N21.2	0.00166504	2.00527	0.582245	0.328783	Up-stable	Up-stable
ENSG00000239789.5	MRPS17	0.0256883	0.79904	0.585616	-0.175158	Up-stable	Up-stable
ENSG00000261324.2	RP11-174G6.5	0.0169049	0.820097	0.588309	-0.148753	Up-stable	Up-stable
ENSG00000277462.1	ZNF670	0.00040928	1.13557	0.589515	-0.20335	Up-stable	Up-stable
ENSG00000229097.1	CALM2P2	0.0030199	2.09977	0.590654	0.422839	Up-stable	Up-stable
ENSG00000232184.1	RP11-370K11.1	0.00683469	1.47514	0.595436	0.318187	Up-stable	Up-stable
ENSG00000231767.3	RP11-92K2.2	6.73011e-09	3.06958	0.597274	-0.298888	Up-stable	Up-stable
ENSG00000279576.1	AP000769.1	0.000267799	4.16693	0.599651	-0.404733	Up-stable	Up-stable
ENSG00000224858.5	RPL29P11	0.0303939	1.1531	0.599857	0.283793	Up-stable	Up-stable
ENSG00000231989.4	PPP1R2P3	0.000141816	3.12447	0.601388	0.450046	Up-stable	Up-stable
ENSG00000226415.1	TPI1P1	0.00189737	1.52689	0.604205	0.220695	Up-stable	Up-stable
ENSG00000167397.14	VKORC1	0.00289207	1.41167	0.605979	0.155761	Up-stable	Up-stable
ENSG00000129084.17	PSMA1	0.0023296	0.833149	0.611763	0.137741	Up-stable	Up-stable
ENSG00000232176.1	RP11-146N23.1	0.000315568	2.94301	0.612072	0.44691	Up-stable	Up-stable
ENSG00000259244.1	RP11-182J1.12	0.0087687	2.76433	0.613112	0.390751	Up-stable	Up-stable
ENSG00000189376.11	C8orf76	0.00840655	0.902637	0.615998	0.133573	Up-stable	Up-stable
ENSG00000234742.1	AC144530.1	4.41709e-05	2.55065	0.617251	-0.237307	Up-stable	Up-stable
ENSG00000228205.1	RP11-778D9.4	0.0246179	2.11083	0.617418	0.4532	Up-stable	Up-stable
ENSG00000237350.1	CDC42P6	0.000744048	2.05243	0.619404	0.28666	Up-stable	Up-stable
ENSG00000272779.1	LL22NC03-80A10.6	1.14997e-07	1.93914	0.624436	-0.165305	Up-stable	Up-stable
ENSG00000115274.14	INO80B	0.00125222	1.94612	0.62456	-0.225635	Up-stable	Up-stable
ENSG00000230202.1	RP11-632C17__A.1	0.000374676	1.99855	0.631353	0.269463	Up-stable	Up-stable
ENSG00000234797.5	RPS3AP6	1.26606e-09	2.60694	0.634675	0.226614	Up-stable	Up-stable
ENSG00000244187.7	TMEM141	0.0293448	0.830915	0.648998	0.132191	Up-stable	Up-stable
ENSG00000196466.10	ZNF799	0.0457509	0.634776	0.649901	-0.112549	Up-stable	Up-stable
ENSG00000200783.1	RN7SKP180	0.00940054	1.80681	0.654673	-0.301301	Up-stable	Up-stable
ENSG00000230897.1	RPS18P12	5.42396e-06	3.27942	0.655732	0.334156	Up-stable	Up-stable
ENSG00000219023.1	RP3-340B19.2	0.00289207	1.43825	0.660231	-0.18651	Up-stable	Up-stable
ENSG00000224183.1	SDHDP6	0.0214755	1.21067	0.664459	-0.231751	Up-stable	Up-stable
ENSG00000214389.2	RPS3AP26	4.97297e-09	2.27634	0.664674	0.221733	Up-stable	Up-stable
ENSG00000233830.2	EIF4HP1	0.000205612	1.58951	0.679943	0.217874	Up-stable	Up-stable
ENSG00000164414.16	SLC35A1	0.0301308	0.71248	0.683883	0.120837	Up-stable	Up-stable
ENSG00000236439.4	RP11-175B9.3	0.000412592	1.81872	0.685328	0.220458	Up-stable	Up-stable
ENSG00000272037.1	KB-431C1.5	0.0152191	1.5466	0.685836	0.260746	Up-stable	Up-stable
ENSG00000219451.3	AC005251.3	0.00560453	1.88942	0.690945	-0.263567	Up-stable	Up-stable
ENSG00000178464.6	CTD-2192J16.15	1.81093e-10	2.42354	0.691144	0.185757	Up-stable	Up-stable
ENSG00000236264.4	RPL26P30	0.0198802	1.51677	0.691825	0.258617	Up-stable	Up-stable
ENSG00000232187.1	FTH1P7	5.49892e-05	1.97702	0.698047	0.248349	Up-stable	Up-stable
ENSG00000238103.4	RPL9P7	5.42396e-06	1.70831	0.702046	0.1578	Up-stable	Up-stable
ENSG00000128045.6	RASL11B	0.0267064	1.72014	0.7042	-0.409057	Up-stable	Up-stable
ENSG00000243071.1	RP11-613M5.2	9.43327e-07	3.27285	0.704205	-0.266529	Up-stable	Up-stable
ENSG00000241612.1	RP13-585F24.1	0.00176318	2.38716	0.707497	0.277435	Up-stable	Up-stable
ENSG00000242951.1	RP11-507E23.1	0.0023296	4.93711	0.707497	0.521482	Up-stable	Up-stable
ENSG00000266992.1	DHX40P1	7.18074e-07	1.98107	0.708745	-0.171068	Up-stable	Up-stable
ENSG00000245275.7	SAP30L-AS1	0.00796095	1.12723	0.711648	-0.159707	Up-stable	Up-stable
ENSG00000239559.2	RPL37P2	0.000404432	2.93147	0.711722	0.208653	Up-stable	Up-stable
ENSG00000186010.18	NDUFA13	0.000201912	2.40176	0.720352	0.252883	Up-stable	Up-stable
ENSG00000216285.5	RP11-490H24.5	0.000288621	1.07353	0.72762	-0.133739	Up-stable	Up-stable
ENSG00000240857.1	RDH14	0.00836735	0.753907	0.7291	0.0992098	Up-stable	Up-stable
ENSG00000214182.5	PTMAP5	8.79423e-05	3.39713	0.729526	0.260114	Up-stable	Up-stable
ENSG00000127540.11	UQCR11	0.0412018	0.680753	0.738809	0.0619714	Up-stable	Up-stable
ENSG00000236698.1	EIF1AXP1	3.08621e-08	1.47932	0.741788	-0.107758	Up-stable	Up-stable
ENSG00000233396.7	RP11-458D21.1	0.0300746	1.09172	0.74276	0.196181	Up-stable	Up-stable
ENSG00000196757.7	ZNF700	0.00119811	0.655003	0.743251	-0.0780985	Up-stable	Up-stable
ENSG00000243759.1	ST13P15	0.00110247	2.72913	0.744671	-0.276736	Up-stable	Up-stable
ENSG00000259628.1	RP11-467H10.2	0.00029171	1.75816	0.746892	0.198093	Up-stable	Up-stable
ENSG00000100926.14	TM9SF1	0.00125222	0.821908	0.750316	-0.114799	Up-stable	Up-stable
ENSG00000100429.17	HDAC10	0.0216647	1.56448	0.763289	0.17344	Up-stable	Up-stable
ENSG00000270011.6	ZNF559-ZNF177	0.000176434	1.60773	0.763594	0.135406	Up-stable	Up-stable
ENSG00000258477.1	PPIAP6	0.000358546	4.94864	0.764812	0.392099	Up-stable	Up-stable
ENSG00000230330.1	HMGN2P3	2.35923e-07	3.40139	0.765756	0.242651	Up-stable	Up-stable
ENSG00000259404.5	EFTUD1P1	0.0135592	2.03905	0.770954	0.293678	Up-stable	Up-stable
ENSG00000178429.9	RPS3AP5	0.000134575	2.71382	0.783159	0.192803	Up-stable	Up-stable
ENSG00000241506.1	PSMC1P1	5.97522e-05	1.61104	0.784463	0.13563	Up-stable	Up-stable
ENSG00000227939.1	RPL3P2	0.0479408	1.09417	0.792575	-0.143626	Up-stable	Up-stable
ENSG00000136149.6	RPL13AP25	2.62768e-15	3.02906	0.794462	0.150468	Up-stable	Up-stable
ENSG00000259917.1	HNRNPLP2	0.0108875	0.802168	0.795423	0.0985226	Up-stable	Up-stable
ENSG00000230629.2	RPS23P8	4.82969e-08	1.89723	0.802194	0.109495	Up-stable	Up-stable
ENSG00000213939.4	RP11-314A20.1	6.862e-05	5.80342	0.804778	0.343981	Up-stable	Up-stable
ENSG00000198406.7	BZW1P2	0.00190823	1.17548	0.805202	0.13371	Up-stable	Up-stable
ENSG00000250299.5	MRPS31P4	0.0147458	1.01865	0.807871	-0.0917913	Up-stable	Up-stable
ENSG00000233846.2	RP11-307L3.2	0.000129347	3.15482	0.807887	0.189203	Up-stable	Up-stable
ENSG00000228506.1	RP11-98I9.4	0.0116074	0.697603	0.808875	0.0745198	Up-stable	Up-stable
ENSG00000231245.2	C1DP1	0.00107783	2.16618	0.811966	0.162687	Up-stable	Up-stable
ENSG00000213326.4	RPS7P11	0.00491179	1.21085	0.814704	-0.0924085	Up-stable	Up-stable
ENSG00000230979.3	AC079250.1	2.61327e-05	2.38729	0.816312	0.130271	Up-stable	Up-stable
ENSG00000236814.1	RP11-446E9.1	5.97522e-05	1.77516	0.819191	-0.108186	Up-stable	Up-stable
ENSG00000241717.1	VWFP1	0.0222747	1.64624	0.824184	-0.127405	Up-stable	Up-stable
ENSG00000259563.1	CTD-2329K10.1	0.0114164	1.53581	0.831968	0.153162	Up-stable	Up-stable
ENSG00000257773.1	ST13P3	0.000186563	2.58917	0.833252	-0.178948	Up-stable	Up-stable
ENSG00000251495.1	PPIAP11	1.36191e-05	3.50947	0.840624	0.167068	Up-stable	Up-stable
ENSG00000238829.1	RNU7-45P	0.0328292	1.10973	0.841764	-0.103906	Up-stable	Up-stable
ENSG00000278475.1	RP11-19E18.2	0.0108875	1.40152	0.843985	0.105719	Up-stable	Up-stable
ENSG00000179101.5	RP11-349N19.2	2.55563e-06	3.45129	0.84866	0.176606	Up-stable	Up-stable
ENSG00000224631.4	RP11-51O6.1	4.97297e-09	3.02566	0.851597	-0.126158	Up-stable	Up-stable
ENSG00000249014.2	HMGN2P4	0.00519077	1.69527	0.853549	-0.148643	Up-stable	Up-stable
ENSG00000244582.2	RPL21P120	0.000170301	4.62316	0.85454	0.205428	Up-stable	Up-stable
ENSG00000283390.1	RP11-134F2.7	1.60691e-05	5.62694	0.855281	0.184004	Up-stable	Up-stable
ENSG00000257727.5	CNPY2	8.1233e-07	1.18281	0.85697	0.0397662	Up-stable	Up-stable
ENSG00000226525.5	RPS7P10	2.97648e-12	2.68258	0.858828	-0.0883104	Up-stable	Up-stable
ENSG00000256464.1	YWHABP2	0.0493435	1.13355	0.860894	-0.107428	Up-stable	Up-stable
ENSG00000234743.1	EIF5AP4	0.00199017	1.69637	0.863192	0.118258	Up-stable	Up-stable
ENSG00000215086.2	NPM1P24	3.6594e-06	4.98225	0.863192	0.183931	Up-stable	Up-stable
ENSG00000273673.2	AC011295.1	0.00263797	1.23609	0.865525	0.0634691	Up-stable	Up-stable
ENSG00000112312.9	GMNN	0.0379268	0.872234	0.867815	0.0663804	Up-stable	Up-stable
ENSG00000242571.1	RPL21P11	1.85691e-07	2.77473	0.868299	-0.109544	Up-stable	Up-stable
ENSG00000273570.1	RMST_5	0.011578	2.54268	0.879404	0.183707	Up-stable	Up-stable
ENSG00000236778.7	INTS6-AS1	0.0108614	0.851768	0.880696	-0.0514955	Up-stable	Up-stable
ENSG00000201793.1	RN7SKP9	0.000607137	2.66153	0.880818	-0.103976	Up-stable	Up-stable
ENSG00000122728.6	TAF1L	0.0156724	2.0509	0.88656	-0.134017	Up-stable	Up-stable
ENSG00000213881.3	NPM1P6	1.66724e-05	3.93558	0.892898	-0.129048	Up-stable	Up-stable
ENSG00000232388.4	LINC00493	0.0267814	0.957945	0.894687	-0.0499818	Up-stable	Up-stable
ENSG00000224971.1	SUMO2P3	2.61327e-05	5.00246	0.898503	0.123986	Up-stable	Up-stable
ENSG00000213442.5	RPL18AP3	0.00692924	1.07093	0.901752	-0.0479731	Up-stable	Up-stable
ENSG00000196993.8	NPIPB9	0.0192311	1.14028	0.907859	0.0593144	Up-stable	Up-stable
ENSG00000220793.5	RPL21P119	0.0073344	1.25874	0.913068	-0.0371302	Up-stable	Up-stable
ENSG00000220157.4	HNRNPA1P12	7.53864e-07	5.64553	0.916667	-0.178325	Up-stable	Up-stable
ENSG00000232004.1	CAP1P2	0.0025647	1.96029	0.916667	0.0664061	Up-stable	Up-stable
ENSG00000214719.11	AC005562.1	0.00489887	1.29509	0.917469	0.0556661	Up-stable	Up-stable
ENSG00000217094.2	PPIAP31	1.35768e-06	2.61218	0.919486	0.0759871	Up-stable	Up-stable
ENSG00000214784.4	AC010468.1	0.0218147	1.03179	0.919862	0.0477509	Up-stable	Up-stable
ENSG00000253683.1	CTB-79E8.3	4.06332e-06	1.71751	0.919929	0.0579768	Up-stable	Up-stable
ENSG00000269560.1	CTD-2192J16.21	0.0156928	1.61222	0.920977	0.0642927	Up-stable	Up-stable
ENSG00000219928.2	RP11-40C6.2	0.00942016	2.13221	0.923609	-0.075571	Up-stable	Up-stable
ENSG00000250539.1	KRT8P33	0.0204542	0.950475	0.928834	-0.0348118	Up-stable	Up-stable
ENSG00000204435.13	CSNK2B	0.00756253	1.54916	0.934887	0.0446266	Up-stable	Up-stable
ENSG00000225093.1	RPL3P7	0.00134109	1.96752	0.937616	-0.0794167	Up-stable	Up-stable
ENSG00000153140.8	CETN3	0.0378791	0.68768	0.942031	-0.0240573	Up-stable	Up-stable
ENSG00000243199.1	RP11-408P14.1	4.29498e-11	2.53157	0.943814	-0.0483261	Up-stable	Up-stable
ENSG00000248830.1	ZNF807	0.0226469	1.20224	0.949415	-0.0411018	Up-stable	Up-stable
ENSG00000213860.4	RPL21P75	6.63525e-05	1.80743	0.951387	-0.0294496	Up-stable	Up-stable
ENSG00000271270.5	TMCC1-AS1	0.0433108	0.750863	0.952192	-0.0235911	Up-stable	Up-stable
ENSG00000011638.10	TMEM159	0.0479382	0.673756	0.954266	-0.0215982	Up-stable	Up-stable
ENSG00000085231.13	AK6	0.0117621	0.83848	0.958955	-0.0205662	Up-stable	Up-stable
ENSG00000235324.4	BX649210.2	0.0087687	1.94722	0.962074	-0.0469739	Up-stable	Up-stable
ENSG00000237550.5	RPL9P9	0.00149888	1.2652	0.964987	0.0190807	Up-stable	Up-stable
ENSG00000115541.10	HSPE1	0.00890315	1.08824	0.965374	0.0157162	Up-stable	Up-stable
ENSG00000235174.1	RPL39P3	1.84275e-06	1.66202	0.966653	-0.0251022	Up-stable	Up-stable
ENSG00000198618.5	PPIAP22	1.02315e-08	2.25011	0.969035	-0.0183978	Up-stable	Up-stable
ENSG00000248966.1	BCLAF1P1	0.00541298	4.07306	0.96973	0.0742681	Up-stable	Up-stable
ENSG00000213598.4	RP11-112J1.1	0.000548887	3.05854	0.977624	-0.0208162	Up-stable	Up-stable
ENSG00000212829.8	RPS26P3	3.44542e-08	4.12687	0.977624	0.0254167	Up-stable	Up-stable
ENSG00000235082.2	SUMO1P3	1.04097e-05	3.38632	0.978252	-0.029753	Up-stable	Up-stable
ENSG00000132207.17	SLX1A	0.00926146	1.29975	0.983015	-0.0155408	Up-stable	Up-stable
ENSG00000215817.5	ZC3H11B	0.00480092	0.852237	0.98321	0.00738694	Up-stable	Up-stable
ENSG00000232346.1	SC22CB-1E7.1	0.0478493	1.4596	0.988474	0.0142164	Up-stable	Up-stable
ENSG00000234618.1	RPSAP9	1.01616e-05	2.03007	0.989622	-0.00782932	Up-stable	Up-stable
ENSG00000273173.5	SNURF	0.00228708	1.65462	0.989747	0.00725788	Up-stable	Up-stable
ENSG00000242622.1	RP11-18H7.1	0.0172281	0.984267	0.991708	0.00482891	Up-stable	Up-stable
ENSG00000218227.3	RP11-889L3.1	0.00114301	1.49448	0.992502	0.00586895	Up-stable	Up-stable
ENSG00000230545.6	HLA-F-AS1	0.0239516	1.6206	0.99342	0.00467139	Up-stable	Up-stable
ENSG00000243964.1	RPL23AP65	7.27242e-07	4.57975	0.993715	-0.0097369	Up-stable	Up-stable
ENSG00000200312.1	RN7SKP255	1.55212e-07	4.46869	0.995747	-0.00592515	Up-stable	Up-stable
ENSG00000255310.2	AF131215.2	0.0110561	0.672022	0.00595558	0.53223	Up-stable	Up-up
ENSG00000178082.6	TWF1P1	0.00156034	1.1388	0.021315	0.582401	Up-stable	Up-up
ENSG00000279434.1	RP11-85K15.3	0.0298409	1.07801	0.0551099	0.784659	Up-stable	Up-up
ENSG00000085276.17	MECOM	0.0152246	1.04082	0.0770244	0.703121	Up-stable	Up-up
ENSG00000213977.7	TAX1BP3	3.40734e-08	1.95846	0.0834876	0.621756	Up-stable	Up-up
ENSG00000270040.1	RP11-416A14.1	0.040784	2.02303	0.094018	1.16748	Up-stable	Up-up
ENSG00000236992.2	RPL12P12	0.000358546	2.17428	0.0959219	0.743537	Up-stable	Up-up
ENSG00000241741.1	RPL7AP30	0.00081673	2.4278	0.144404	0.68639	Up-stable	Up-up
ENSG00000231940.1	RPS7P3	0.0191981	2.24347	0.153041	1.01327	Up-stable	Up-up
ENSG00000235776.2	AC000089.3	2.03718e-11	4.7072	0.179616	0.838426	Up-stable	Up-up
ENSG00000230204.1	FTH1P5	0.000927464	1.84858	0.211504	0.566397	Up-stable	Up-up
ENSG00000242960.1	FTH1P23	0.0132802	1.37225	0.25134	0.595668	Up-stable	Up-up
ENSG00000223361.5	FTH1P10	5.45741e-05	1.53052	0.308921	0.453453	Up-stable	Up-up
ENSG00000227077.3	AC107983.4	0.00048007	3.65342	0.309656	0.662299	Up-stable	Up-up
ENSG00000267742.1	FAM60CP	0.0060463	2.42467	0.356309	0.687532	Up-stable	Up-up
ENSG00000213131.3	YWHAZP4	0.000273478	1.96798	0.546782	0.366067	Up-stable	Up-up
ENSG00000224837.1	GCSHP5	0.0129355	0.981134	7.8545e-08	-1.67875	Up-down	NA
ENSG00000170236.14	USP50	0.0486076	0.848816	0.00336168	-1.61577	Up-down	NA
ENSG00000257557.2	RP11-84G21.1	0.0448137	0.694555	3.41948e-05	-1.35473	Up-down	NA
ENSG00000118777.10	ABCG2	0.0152191	0.927665	0.0106165	-1.17091	Up-down	NA
ENSG00000196329.11	GIMAP5	0.0190227	0.896702	6.92063e-05	-1.12827	Up-down	NA
ENSG00000181751.9	C5orf30	0.0400831	0.794618	0.0040136	-0.941758	Up-down	NA
ENSG00000218418.2	RP11-296E7.1	0.038804	0.791968	0.00511217	-0.615098	Up-down	NA
ENSG00000231768.1	LINC01354	0.027097	1.16877	8.30465e-12	-4.50966	Up-down	Up-down
ENSG00000152292.16	SH2D6	0.0306845	0.973044	6.18789e-20	-4.43039	Up-down	Up-down
ENSG00000276216.1	CH17-373J23.1	0.00401225	1.45629	2.55768e-12	-3.00758	Up-down	Up-down
ENSG00000282670.1	AC254944.3	2.43665e-08	2.19676	7.66491e-05	-2.14453	Up-down	Up-down
ENSG00000270789.1	RP11-632K20.8	0.0204642	1.80209	0.00214793	-2.1441	Up-down	Up-down
ENSG00000260643.1	RP11-303E16.8	0.00539686	1.42432	0.000503642	-2.03257	Up-down	Up-down
ENSG00000238825.1	RNU1-13P	7.28923e-05	3.66493	0.0258862	-1.9341	Up-down	Up-down
ENSG00000282195.1	SORD2P	0.00663135	1.13987	4.90946e-06	-1.92895	Up-down	Up-down
ENSG00000261114.1	RP11-325K4.2	0.00145386	2.09072	4.06977e-07	-1.89718	Up-down	Up-down
ENSG00000201882.1	snoU2-30	0.0461769	1.24344	0.0397776	-1.32792	Up-down	Up-down
ENSG00000250853.1	RNF138P1	0.0197798	0.935702	4.96202e-05	-1.21816	Up-down	Up-down
ENSG00000234936.1	AC010883.5	0.0112228	1.40978	0.0145685	-1.21739	Up-down	Up-down
ENSG00000200394.1	SNORA38B	0.00832569	1.38935	0.027323	-1.01309	Up-down	Up-down
ENSG00000102805.14	CLN5	0.0110263	0.591527	1.30281e-05	-0.934606	Up-down	Up-down
ENSG00000246263.2	UBR5-AS1	0.0216647	0.785442	0.00104149	-0.881854	Up-down	Up-down
ENSG00000224315.2	RPL7P7	0.0255094	0.769761	0.0320553	-0.593983	Up-down	Up-down
ENSG00000125144.13	MT1G	0.00527308	-1.67882	3.49698e-16	-6.30248	Down-down	Down-down
ENSG00000267493.3	CIRBP-AS1	0.0250545	-1.29456	0.0230151	-2.10519	Down-down	Down-down
ENSG00000230882.1	AC005077.14	0.00942364	-1.55859	0.0181368	-1.98639	Down-down	Down-down
ENSG00000169418.9	NPR1	0.0152191	-0.724656	7.60141e-13	-1.64243	Down-down	Down-down
ENSG00000204837.3	RP11-204M4.2	0.0387651	-1.04408	3.90596e-06	-1.5401	Down-down	Down-down
ENSG00000206588.1	RNU1-28P	4.88027e-08	-3.20222	0.00107154	-1.32899	Down-down	Down-down
ENSG00000206737.1	RNVU1-18	1.31516e-06	-3.93549	0.0441921	-1.15955	Down-down	Down-down
ENSG00000125148.6	MT2A	0.0122258	-1.26199	0.000270767	-1.13349	Down-down	Down-down
ENSG00000183160.8	TMEM119	0.038804	-1.06006	0.011625	-1.02613	Down-down	Down-down
ENSG00000100350.14	FOXRED2	8.78354e-05	-0.879278	3.72991e-05	-0.947083	Down-down	Down-down
ENSG00000281102.1	AC092046.1	0.00890315	-0.995014	0.0223307	-0.896322	Down-down	Down-down
ENSG00000087076.8	HSD17B14	0.0135592	-0.758263	0.00394911	-0.879857	Down-down	Down-stable
ENSG00000212607.1	SNORA3B	7.92117e-06	-2.29977	0.00342673	-0.840327	Down-down	Down-stable
ENSG00000178115.11	GOLGA8Q	0.0206795	-1.02592	5.53875e-22	-2.50674	Down-down	NA
ENSG00000185133.13	INPP5J	0.00431973	-0.626006	0.000885665	-1.28111	Down-down	NA
ENSG00000198853.11	RUSC2	0.0155245	-0.638654	1.97661e-13	-1.27703	Down-down	NA
ENSG00000158270.11	COLEC12	0.0336346	-0.786014	0.000150536	-1.23804	Down-down	NA
ENSG00000258472.8	RP11-192H23.4	0.0401652	-0.806537	0.0012048	-1.23116	Down-down	NA
ENSG00000275342.4	SGK223	0.00750303	-1.09862	0.0188972	-1.06235	Down-down	NA
ENSG00000181804.14	SLC9A9	0.0310659	-0.782267	0.0138522	-0.734332	Down-down	NA
ENSG00000200156.1	RNU5B-1	0.0185315	-1.10613	0.0837905	-0.447076	Down-stable	Down-down
ENSG00000178860.8	MSC	0.0240918	-1.5347	0.151493	-1.07327	Down-stable	Down-down
ENSG00000274026.1	FAM27E3	6.74376e-05	-1.63749	0.164789	-0.914303	Down-stable	Down-down
ENSG00000277943.4	CCL4	0.0216647	-1.75839	0.195512	-0.928491	Down-stable	Down-down
ENSG00000207357.1	RNU6-2	0.00403321	-2.04333	0.222932	-0.767667	Down-stable	Down-down
ENSG00000276135.1	FAM27E2	0.00290178	-2.04718	0.281219	-1.45641	Down-stable	Down-down
ENSG00000263740.2	RN7SL4P	0.00541298	-1.10753	0.30213	-0.311131	Down-stable	Down-down
ENSG00000273757.1	RNVU1-2A	0.00998503	-1.41589	0.314173	-0.434834	Down-stable	Down-down
ENSG00000251733.1	SCARNA8	3.93983e-07	-2.84635	0.336131	-0.459184	Down-stable	Down-down
ENSG00000237513.1	RP11-325F22.2	0.0386863	-2.31987	0.408358	-0.755396	Down-stable	Down-down
ENSG00000274574.1	AC006359.1	1.33624e-05	-1.86807	0.0229462	-0.464889	Down-stable	Down-down
ENSG00000206585.1	RNVU1-7	0.0156508	-1.70685	0.00586002	-0.446809	Down-stable	Down-stable
ENSG00000206596.1	RNU1-27P	0.000273478	-1.62436	0.0272155	-0.43553	Down-stable	Down-stable
ENSG00000199568.1	RNU5A-1	0.000761032	-1.35272	0.0199201	-0.419987	Down-stable	Down-stable
ENSG00000206652.1	RNU1-1	0.0182712	-1.62055	0.0372526	-0.390046	Down-stable	Down-stable
ENSG00000100348.9	TXN2	0.000358546	-0.680006	0.0444781	-0.357193	Down-stable	Down-stable
ENSG00000172534.13	HCFC1	0.0379309	-0.663224	0.0204032	0.318581	Down-stable	Down-stable
ENSG00000179271.2	GADD45GIP1	0.0236902	-0.708819	0.0284366	0.319217	Down-stable	Down-stable
ENSG00000173039.18	RELA	0.01433	-0.605696	0.0459734	0.330103	Down-stable	Down-stable
ENSG00000162191.13	UBXN1	0.0451918	-0.594459	0.0025986	0.33867	Down-stable	Down-stable
ENSG00000198171.12	DDRGK1	8.86711e-05	-0.647448	0.0117952	0.372194	Down-stable	Down-stable
ENSG00000229524.10	BAG6	0.014339	-0.602219	0.0078454	0.406449	Down-stable	Down-stable
ENSG00000178719.16	GRINA	0.0173456	-0.601667	0.0240338	0.432661	Down-stable	Down-stable
ENSG00000175550.7	DRAP1	0.00796095	-0.753357	0.000458504	0.448079	Down-stable	Down-stable
ENSG00000147955.16	SIGMAR1	0.000942478	-0.625663	0.0229078	0.452074	Down-stable	Down-stable
ENSG00000148337.20	CIZ1	0.0156869	-0.585689	0.000774982	0.452632	Down-stable	Down-stable
ENSG00000130706.12	ADRM1	0.00289207	-0.612971	0.00213722	0.470378	Down-stable	Down-stable
ENSG00000261512.2	RP11-46D6.1	0.0113806	-0.692982	0.00879126	0.478291	Down-stable	Down-stable
ENSG00000134590.13	FAM127A	0.00220978	-0.643655	0.00149076	0.495299	Down-stable	Down-stable
ENSG00000116649.9	SRM	0.000942478	-0.865056	0.00492975	0.579787	Down-stable	Down-stable
ENSG00000253954.3	HMGN1P38	1.97615e-08	-1.69102	0.0561543	0.577561	Down-stable	Down-stable
ENSG00000103202.12	NME4	0.0187341	-0.708401	0.0581155	-0.282739	Down-stable	Down-stable
ENSG00000207513.1	RNU1-3	0.0248612	-1.63146	0.0622757	-0.362821	Down-stable	Down-stable
ENSG00000167182.13	SP2	0.00926146	-0.810854	0.0773438	-0.406005	Down-stable	Down-stable
ENSG00000207507.1	RNU6-9	0.00305009	-2.35796	0.0945291	-1.28522	Down-stable	Down-stable
ENSG00000225356.3	RP11-433O3.1	0.00401225	-1.29632	0.110366	0.546628	Down-stable	Down-stable
ENSG00000126264.9	HCST	0.00533545	-1.47576	0.125575	0.831366	Down-stable	Down-stable
ENSG00000100979.14	PLTP	0.00771351	-1.27225	0.126533	0.499579	Down-stable	Down-stable
ENSG00000231925.11	TAPBP	0.00708676	-0.731774	0.128374	0.280985	Down-stable	Down-stable
ENSG00000178919.8	FOXE1	0.01716	-0.742862	0.150283	-0.480253	Down-stable	Down-stable
ENSG00000175274.18	TP53I11	0.000589489	-0.819953	0.158997	-0.473609	Down-stable	Down-stable
ENSG00000184967.6	NOC4L	0.0152191	-0.668269	0.160856	0.249673	Down-stable	Down-stable
ENSG00000104969.9	SGTA	2.53303e-05	-0.607173	0.172562	-0.171215	Down-stable	Down-stable
ENSG00000233328.3	PFN1P1	4.98133e-17	-3.23862	0.177642	0.62247	Down-stable	Down-stable
ENSG00000212747.4	FAM127C	0.010562	-0.600024	0.20264	0.27739	Down-stable	Down-stable
ENSG00000207181.1	SNORA14B	5.062e-06	-1.64138	0.212296	-0.475543	Down-stable	Down-stable
ENSG00000143368.9	SF3B4	0.000288621	-0.593968	0.217032	0.199736	Down-stable	Down-stable
ENSG00000173486.12	FKBP2	0.0301474	-0.692434	0.229118	-0.242385	Down-stable	Down-stable
ENSG00000273831.2	LRRC56	0.0382624	-0.996149	0.244696	0.498329	Down-stable	Down-stable
ENSG00000133250.13	ZNF414	0.0329527	-0.597187	0.251708	-0.219841	Down-stable	Down-stable
ENSG00000263290.5	SCAMP3	5.87657e-05	-0.652152	0.253337	0.230203	Down-stable	Down-stable
ENSG00000002586.18_PAR_Y	CD99	0.011384	-0.633419	0.276111	-0.252219	Down-stable	Down-stable
ENSG00000197483.9	ZNF628	0.0395364	-0.917529	0.292988	0.402864	Down-stable	Down-stable
ENSG00000199347.1	RNU5E-1	0.0138548	-1.41132	0.321705	-0.315471	Down-stable	Down-stable
ENSG00000254373.1	RP11-34P1.2	0.0190531	-1.93521	0.328018	0.642659	Down-stable	Down-stable
ENSG00000256625.1	RP11-582E3.4	0.0240918	-0.978377	0.32849	0.478048	Down-stable	Down-stable
ENSG00000175264.7	CHST1	0.00956673	-1.03069	0.345708	-0.33446	Down-stable	Down-stable
ENSG00000122375.11	OPN4	0.00286707	-3.46418	0.368316	-1.18754	Down-stable	Down-stable
ENSG00000238363.1	SNORA13	0.0104632	-1.93033	0.385313	-0.526463	Down-stable	Down-stable
ENSG00000228305.2	AC016734.2	0.00972209	-1.30397	0.392748	0.241528	Down-stable	Down-stable
ENSG00000274100.1	RP11-12A20.13	0.000559008	-2.42629	0.4426	-1.27377	Down-stable	Down-stable
ENSG00000259918.1	NDUFA5P11	7.27242e-07	-1.99843	0.450272	-0.388902	Down-stable	Down-stable
ENSG00000258645.2	HSPE1P2	0.00149888	-2.05963	0.45574	-0.517257	Down-stable	Down-stable
ENSG00000168992.4	OR7E102P	0.0336834	-1.17192	0.462443	0.42369	Down-stable	Down-stable
ENSG00000241007.1	SEPT7P6	0.0142697	-1.20433	0.479957	-0.417613	Down-stable	Down-stable
ENSG00000174903.15	RAB1B	8.85409e-07	-0.653654	0.507687	0.0983784	Down-stable	Down-stable
ENSG00000183793.13	NPIPA5	0.0156508	-0.818913	0.52009	-0.17403	Down-stable	Down-stable
ENSG00000178307.9	TMEM11	0.00796095	-0.649923	0.571369	-0.112445	Down-stable	Down-stable
ENSG00000105472.12	CLEC11A	0.00776295	-0.905029	0.573461	0.150871	Down-stable	Down-stable
ENSG00000130204.12	TOMM40	0.0152191	-0.703542	0.578321	0.115353	Down-stable	Down-stable
ENSG00000164897.12	TMUB1	0.00961663	-0.642968	0.60615	0.0930948	Down-stable	Down-stable
ENSG00000237774.3	RP11-129B9.1	0.000126006	-3.63591	0.649311	-0.573552	Down-stable	Down-stable
ENSG00000188257.10	PLA2G2A	0.00149888	-3.62981	0.668656	-0.624746	Down-stable	Down-stable
ENSG00000021300.13	PLEKHB1	0.00663135	-0.76785	0.685931	0.169496	Down-stable	Down-stable
ENSG00000125841.12	NRSN2	0.00523553	-0.657964	0.704956	0.0936162	Down-stable	Down-stable
ENSG00000107140.15	TESK1	0.0132802	-0.633392	0.716095	0.092648	Down-stable	Down-stable
ENSG00000206899.1	RNU6-36P	0.00941262	-1.64492	0.716843	-0.236343	Down-stable	Down-stable
ENSG00000201457.1	SNORA55	0.00277527	-1.08453	0.720878	-0.179825	Down-stable	Down-stable
ENSG00000239697.10	TNFSF12	0.0048813	-0.757306	0.733299	-0.114054	Down-stable	Down-stable
ENSG00000277203.1	F8A1	0.000291257	-0.775109	0.747739	0.0888707	Down-stable	Down-stable
ENSG00000170604.4	IRF2BP1	0.00840655	-0.633446	0.755187	0.0576264	Down-stable	Down-stable
ENSG00000119919.10	NKX2-3	0.0281007	-3.36812	0.806819	-1.11444	Down-stable	Down-stable
ENSG00000088038.17	CNOT3	0.000137206	-1.04495	0.836987	0.0576057	Down-stable	Down-stable
ENSG00000227203.3	SUB1P1	0.0430751	-1.40311	0.839306	-0.205187	Down-stable	Down-stable
ENSG00000278299.5	TBC1D3C	0.0163379	-2.26459	0.858044	0.219514	Down-stable	Down-stable
ENSG00000099381.16	SETD1A	0.040098	-0.638313	0.898096	-0.0400796	Down-stable	Down-stable
ENSG00000183889.12	AC138969.4	0.000766779	-0.868105	0.9001	0.037985	Down-stable	Down-stable
ENSG00000149131.15	SERPING1	0.021427	-0.810034	0.900233	0.0413369	Down-stable	Down-stable
ENSG00000226098.4	SEC11B	0.0122208	-1.24307	0.906305	0.0886759	Down-stable	Down-stable
ENSG00000227642.9	AGPAT1	0.0111135	-1.4869	0.933	0.055627	Down-stable	Down-stable
ENSG00000108798.8	ABI3	0.000329061	-1.14159	0.952521	-0.028065	Down-stable	Down-stable
ENSG00000223803.1	RPS20P14	0.000273478	-1.5812	0.969815	0.0269024	Down-stable	Down-stable
ENSG00000266931.1	RP11-1252D15.1	0.00683469	-1.17174	0.971084	-0.0206381	Down-stable	Down-stable
ENSG00000277624.1	RP11-374M1.11	0.0233872	-1.95753	0.9874	0.0738287	Down-stable	Down-stable
ENSG00000277918.1	U1	2.69337e-05	-1.8397	0.0311945	-0.445632	Down-stable	Down-stable
ENSG00000215077.10	BRD2	8.79423e-05	-0.628258	0.00684166	-0.366593	Down-stable	Down-stable
ENSG00000230128.3	IER3	0.027097	-1.55529	0.296548	0.625665	Down-stable	Down-stable
ENSG00000225968.7	ELFN1	0.0486076	-1.54605	0.0831031	0.999819	Down-stable	Down-up
ENSG00000261614.1	CSDAP1	0.0132942	-1.58851	0.423978	0.405396	Down-stable	Down-up
ENSG00000127415.12	IDUA	0.0157036	-0.68984	0.185327	0.329466	Down-stable	NA
ENSG00000153898.12	MCOLN2	0.0336834	-1.3575	0.192575	0.539482	Down-stable	NA
ENSG00000100139.13	MICALL1	0.00619731	-0.629998	0.222608	-0.369047	Down-stable	NA
ENSG00000187840.4	EIF4EBP1	0.0464815	-0.819112	0.235928	0.462313	Down-stable	NA
ENSG00000274598.1	RP11-423G4.10	0.0145157	-1.50116	0.324399	0.368316	Down-stable	NA
ENSG00000105698.15	USF2	7.21017e-07	-0.587082	0.332369	0.134163	Down-stable	NA
ENSG00000239713.7	APOBEC3G	0.0149902	-0.634874	0.463541	0.284376	Down-stable	NA
ENSG00000128805.14	ARHGAP22	0.0360439	-0.709836	0.525876	0.155263	Down-stable	NA
ENSG00000102882.11	MAPK3	9.67815e-05	-0.61101	0.667336	-0.0856148	Down-stable	NA
ENSG00000131746.12	TNS4	0.0375627	-0.974429	0.669902	-0.422724	Down-stable	NA
ENSG00000165863.16	C10orf82	0.0237789	-1.10859	0.695165	-0.33605	Down-stable	NA
ENSG00000186654.20	PRR5	0.0306845	-0.689076	0.695748	0.122758	Down-stable	NA
ENSG00000230291.5	RP11-244J10.1	0.049495	-1.06877	0.732179	0.146097	Down-stable	NA
ENSG00000241923.2	RPL14P3	0.0117233	-2.27244	0.738809	-0.1973	Down-stable	NA
ENSG00000273807.2	AC244489.1	0.00156034	-0.666427	0.7926	-0.0640836	Down-stable	NA
ENSG00000279583.1	RP11-368N21.5	0.0449209	-1.43821	0.801544	0.204271	Down-stable	NA
ENSG00000092621.11	PHGDH	0.0331743	-0.836782	0.856478	0.0826424	Down-stable	NA
ENSG00000143554.13	SLC27A3	0.0209521	-0.628949	0.861858	0.0492669	Down-stable	NA
ENSG00000199753.1	SNORD104	0.0241647	-1.50495	0.924787	-0.0662037	Down-stable	NA
ENSG00000076356.6	PLXNA2	0.047197	-0.621101	0.936044	-0.0313986	Down-stable	NA
ENSG00000176410.7	DNAJC30	5.52904e-06	-0.619229	0.952573	-0.0118558	Down-stable	NA
ENSG00000206457.10	CCHCR1	0.0264195	-0.945741	0.956676	-0.0231992	Down-stable	NA
ENSG00000188566.12	NDOR1	0.0206827	-0.744375	0.017467	0.611689	Down-up	Down-stable
ENSG00000236971.3	SUMO2P1	0.0205735	-0.921589	0.0326533	0.650255	Down-up	Down-stable
ENSG00000108518.7	PFN1	0.0112228	-0.619979	0.00089632	0.712501	Down-up	Down-stable
ENSG00000104894.11	CD37	0.00980965	-1.4752	0.0284439	1.07443	Down-up	Down-stable
ENSG00000132471.11	WBP2	0.00126356	-0.641156	1.37539e-08	0.612888	Down-up	Down-up
ENSG00000175602.3	CCDC85B	0.0125224	-0.976294	0.000994311	0.669868	Down-up	Down-up
ENSG00000277996.1	AC012314.17	0.000942478	-0.657435	0.000741369	0.680262	Down-up	Down-up
ENSG00000108352.11	RAPGEFL1	0.0360439	-0.820057	0.0138675	0.751473	Down-up	Down-up
ENSG00000131462.7	TUBG1	0.0189243	-0.625907	3.5744e-06	0.797358	Down-up	Down-up
ENSG00000167552.13	TUBA1A	0.0115535	-0.857843	0.000782037	0.847008	Down-up	Down-up
ENSG00000103145.10	HCFC1R1	0.0173456	-0.622248	1.28035e-06	0.907691	Down-up	Down-up
ENSG00000140682.18	TGFB1I1	0.0204642	-0.619307	0.000198036	0.95206	Down-up	Down-up
ENSG00000099377.13	HSD3B7	0.00717356	-0.812135	0.000663447	0.954508	Down-up	Down-up
ENSG00000182195.7	LDOC1	0.00890315	-0.685176	4.31646e-05	0.995828	Down-up	Down-up
ENSG00000179862.6	CITED4	0.0206051	-1.04287	0.00170549	1.06813	Down-up	Down-up
ENSG00000111424.10	VDR	0.00998503	-1.08163	0.000234587	1.08122	Down-up	Down-up
ENSG00000128283.6	CDC42EP1	0.0453171	-0.632359	2.20174e-06	1.24151	Down-up	Down-up
ENSG00000142669.14	SH3BGRL3	0.00741769	-0.767151	1.01371e-09	1.24869	Down-up	Down-up
ENSG00000140548.9	ZNF710	0.0102817	-0.596938	5.84908e-11	1.30788	Down-up	Down-up
ENSG00000274512.5	TBC1D3L	0.0206051	-1.75405	0.028643	1.42501	Down-up	Down-up
ENSG00000134830.5	C5AR2	0.0110561	-1.86781	0.00471114	1.50035	Down-up	Down-up
ENSG00000120645.11	IQSEC3	0.0307392	-1.30331	0.00256502	1.67039	Down-up	Down-up
ENSG00000008226.19	DLEC1	0.0477413	-0.762546	9.44642e-09	1.99205	Down-up	Down-up
ENSG00000162576.16	MXRA8	0.0378791	-0.652436	6.49744e-36	2.17203	Down-up	Down-up
ENSG00000184574.9	LPAR5	0.0349532	-1.13831	2.10598e-17	3.68351	Down-up	Down-up
ENSG00000181026.14	AEN	0.0439975	-0.62486	0.0146442	0.630477	Down-up	NA
ENSG00000110057.7	UNC93B1	0.0343793	-0.617799	0.000150993	0.866649	Down-up	NA
ENSG00000180155.18	LYNX1	0.0320457	-0.695623	6.21428e-06	0.980381	Down-up	NA
ENSG00000059915.16	PSD	0.0372146	-1.17362	0.000764823	1.33204	Down-up	NA
ENSG00000277733.4	MBOAT7	0.0372101	-0.654683	1.25164e-09	1.34992	Down-up	NA
ENSG00000167880.7	EVPL	0.0336222	-0.588106	4.40615e-08	1.41332	Down-up	NA
ENSG00000274641.1	HIST1H2BO	0.0108875	-1.58741	1.70555e-06	1.79787	Down-up	NA
ENSG00000105695.14	MAG	0.0478493	-1.88611	1.44444e-09	2.14379	Down-up	NA
ENSG00000276368.1	HIST1H2AJ	0.015855	-1.40298	3.7022e-08	2.2027	Down-up	NA
aNAT, normal appearing tumor adjacent tissue; N, normal thyroid control; T, PTC tumor tissue. LT-, no co-exixtence of lymphocytic thyroiditis.
bBenjamini and Hochberg multiple testing corrected p-value. Model was adjusted for age, gender and LT status.
cBenjamini and Hochberg multiple testing corrected p-value.
dNA, not applicable.
