# Supplementary material for: Transcriptome analysis discloses dysregulated genes in normal appearing tumor-adjacent thyroid tissues from patients with papillary thyroid carcinoma
Source: Sci Rep. 2021 Jul 8;11:14126. doi: 10.1038/s41598-021-93526-9 (PMC8266864; doi:10.1038/s41598-021-93526-9)
Supplement: Supplementary file 5 — Supplementary Information 5. [file 41598_2021_93526_MOESM5_ESM.xlsx]

## Sheet: Supplemental Table 1
Supplemental Table 1. The summary of study subjects
	Gender	LT status	10 - 39	40 - 49	50 - 59	60 - 89	Total
GTEx	Female	LT (+)	1 (7.14%)	3 (10.71%)	4 (10.81%)	3 (9.09%)	11
		LT (-)	13 (92.86%)	25 (89.29%)	33 (89.19%)	30 (90.91%)	101
		Total	14	28	37	33	112
	Male	LT (+)	4 (14.29%)	0 (0%)	3 (3.70%)	4 (5.88%)	11
		LT (-)	24 (85.71%)	33 (100%)	78 (96.30%)	64 (94.12%)	199
		Total	28	33	81	68	210
SNU	Female	LT (-)	15	9	14	6	44
	Male	LT (-)	5	5	5	5	20

## Sheet:  Table S3_total
Supplemental Table S5. Comparison of LT-related genes
	GTEx data		OSU data
Gene Symbol	GSa.LT	pb.GS.LT	P valuec	log2(fold change)
AC006129.2	0.449562	2.006e-17	5.52604e-11	3.13201
ACAP1	0.383761	9.70747e-13	5.78991e-15	2.69347
ADAM28	0.452769	1.11388e-17	4.49465e-17	2.57627
ADAM8	0.308653	1.55193e-08	3.78863e-05	1.20828
ADAP2	0.202198	0.000260208	8.70945e-05	0.968498
ADCY7	0.261088	2.03955e-06	2.57627e-09	1.76622
ADORA3	0.152709	0.00603778	0.000869493	1.39707
AIF1	0.23387	2.24248e-05	7.09019e-05	1.30103
AIM2	0.479185	6.87123e-20	5.97909e-21	3.96253
AKNA	0.401003	7.19886e-14	3.05041e-09	1.5082
ALOX5	0.354231	5.94304e-11	3.47577e-07	1.79066
ALOX5AP	0.23378	2.25934e-05	4.65568e-07	1.33291
AMPD1	0.310246	1.29715e-08	0.00655136	2.17779
ANKRD36BP2	0.46333	1.5355e-18	1.64014e-10	2.4546
AOAH	0.296925	5.62404e-08	1.71492e-10	1.55452
APBB1IP	0.30487	2.36566e-08	2.20548e-13	2.25386
APOBEC3D	0.327474	1.74126e-09	3.55887e-07	1.40496
APOBR	0.303838	2.65117e-08	0.0252848	0.935059
ARHGAP15	0.204493	0.000220451	1.24463e-12	2.11562
ARHGAP25	0.364841	1.42191e-11	1.28327e-12	1.91634
ARHGAP30	0.422903	2.11194e-15	2.40105e-13	2.38086
ARHGAP4	0.35616	4.60019e-11	4.73591e-11	1.82706
ARHGAP9	0.410321	1.65525e-14	6.0514e-12	2.40826
ARL11	0.268382	1.02298e-06	1.28806e-06	1.58
ARL4C	0.340758	3.38936e-10	1.54793e-08	1.59407
ARRB2	0.297209	5.45479e-08	5.72574e-05	0.87089
BATF	0.257708	2.78864e-06	1.1681e-08	2.54826
BIN2	0.440833	9.64246e-17	3.26122e-12	2.11352
BIRC3	0.273074	6.49212e-07	1.51861e-14	2.55751
BLK	0.504144	3.6797e-22	1.78346e-15	4.30215
BTK	0.457369	4.73844e-18	7.97031e-16	2.84677
BTLA	0.480568	5.19967e-20	4.66773e-16	3.92788
BTN3A1	0.274914	5.41921e-07	4.65136e-11	1.36189
C11orf21	0.32215	3.28342e-09	3.16347e-09	1.82766
C16orf54	0.451705	1.35474e-17	3.84788e-14	2.63605
C1orf162	0.278578	3.76659e-07	3.32985e-09	1.24663
C1QA	0.194599	0.00044475	2.73807e-06	1.54993
C1QB	0.177151	0.00141396	4.38137e-05	1.41206
C1QC	0.181985	0.00103681	2.77751e-05	1.41047
C1R	0.075856	0.174511	3.16637e-05	0.804716
C2	0.277783	4.07801e-07	0.00148504	1.19682
C3AR1	0.24138	1.18956e-05	6.18426e-09	1.65954
CAMK4	0.332258	9.7452e-10	2.17098e-12	2.41082
CARD11	0.40608	3.25037e-14	2.19517e-13	2.85098
CARD9	0.277109	4.36095e-07	8.21898e-05	1.43354
CCDC88B	0.372081	5.19632e-12	3.83039e-09	2.018
CCDC88C	0.42367	1.85751e-15	9.29922e-10	1.74502
CCL3	0.211481	0.000131593	1.30599e-05	1.64617
CCL4	0.305424	2.22492e-08	5.74899e-09	1.86493
CCL5	0.299567	4.22883e-08	1.09547e-08	1.79499
CCR1	0.156005	0.00502051	4.5342e-07	1.62463
CCR2	0.30549	2.20857e-08	5.5967e-11	2.10703
CCR4	0.351269	8.77664e-11	4.11066e-10	2.91856
CCR5	0.330775	1.16799e-09	9.99581e-12	2.19945
CD14	0.108114	0.0526014	0.00355692	0.854896
CD163	0.103784	0.0628696	7.28411e-05	1.22714
CD180	0.391989	2.85872e-13	1.53836e-14	3.52362
CD19	0.536417	2.17828e-25	1.50491e-16	5.81303
CD2	0.394253	2.02986e-13	5.63856e-16	2.64038
CD209	0.0799079	0.152542	0.00467332	1.02601
CD244	0.289664	1.21321e-07	5.89475e-07	1.72818
CD247	0.349294	1.13563e-10	1.13767e-13	2.45358
CD27	0.414754	8.09243e-15	2.40297e-11	2.24212
CD28	0.367474	9.88886e-12	5.9955e-11	3.10867
CD300A	0.311576	1.11595e-08	1.62515e-08	1.68156
CD33	0.277001	4.40776e-07	1.14997e-05	1.35816
CD37	0.466522	8.32247e-19	2.68804e-17	3.45514
CD3D	0.374294	3.80115e-12	2.0905e-14	2.89139
CD3E	0.370181	6.78402e-12	3.5265e-13	2.61672
CD3G	0.363521	1.70371e-11	4.66649e-13	2.63508
CD4	0.248481	6.4078e-06	3.15377e-09	1.88221
CD48	0.401281	6.89507e-14	2.21554e-17	2.98007
CD5	0.37255	4.86435e-12	2.36628e-10	2.92399
CD52	0.371425	5.69846e-12	6.92694e-13	2.70585
CD53	0.415283	7.4249e-15	9.58021e-19	2.91178
CD6	0.405825	3.38398e-14	6.27772e-08	2.57981
CD69	0.164303	0.00310687	1.0423e-15	2.65835
CD7	0.2885	1.36961e-07	5.95899e-10	2.50902
CD74	0.27128	7.73245e-07	2.30429e-12	1.9215
CD79A	0.549759	7.93059e-27	1.07977e-13	4.91929
CD79B	0.472295	2.70376e-19	5.04389e-18	4.50696
CD84	0.435738	2.36137e-16	5.82639e-13	2.43421
CD86	0.348159	1.31583e-10	6.958e-11	1.9888
CD8A	0.280136	3.22165e-07	9.15459e-08	1.72486
CD8B	0.261984	1.87586e-06	6.27713e-08	1.9709
CD96	0.313764	8.6976e-09	1.79825e-14	1.79924
CHRM3-AS2	0.41139	1.39425e-14	2.33741e-11	3.69078
CIITA	0.251146	5.05569e-06	6.30356e-10	2.22657
CLEC10A	0.191946	0.000533789	1.63026e-08	1.98739
CLEC17A	0.459803	2.99898e-18	1.57356e-10	5.30056
CLEC2D	0.310655	1.23858e-08	7.53421e-12	1.71666
CLEC7A	0.342723	2.64284e-10	7.88728e-09	1.61366
CLECL1	0.392007	2.85077e-13	1.00944e-11	3.32238
CORO1A	0.418556	4.34359e-15	5.1625e-15	2.87533
CR1	0.191774	0.000540068	1.31812e-10	3.04725
CR2	0.475225	1.51588e-19	1.40546e-24	6.41444
CRTAM	0.400192	8.1642e-14	6.64151e-08	2.58214
CSF1R	0.254047	3.89435e-06	3.76233e-06	1.25594
CSF2RA	0.315984	6.73959e-09	9.7209e-07	1.62944
CST7	0.286765	1.63941e-07	1.06764e-08	1.96015
CTD-2020K17.1	0.328945	1.45822e-09	1.22878e-11	2.33282
CTLA4	0.437284	1.80218e-16	9.91145e-14	3.55208
CTSS	0.311647	1.10695e-08	2.19362e-11	1.83577
CXCL13	0.508253	1.49177e-22	2.14679e-16	6.34398
CXCL9	0.306125	2.05814e-08	5.50784e-16	3.9673
CXCR4	0.297552	5.25757e-08	4.19655e-12	2.67987
CXorf21	0.381204	1.40962e-12	1.37019e-13	2.36548
CYBB	0.299454	4.28112e-08	3.63101e-12	2.06109
CYTH4	0.373954	3.98845e-12	7.37587e-10	1.96324
CYTIP	0.325831	2.12053e-09	3.69942e-16	2.68051
DAPP1	0.513357	4.77793e-23	5.97909e-21	3.50635
DEF6	0.34457	2.08828e-10	1.25804e-09	1.35161
DENND1C	0.473722	2.04128e-19	3.21403e-12	2.55404
DGKA	0.441127	9.15235e-17	5.88984e-12	1.87097
DOCK10	0.318729	4.90297e-09	4.47072e-13	1.92257
DOCK2	0.408458	2.22887e-14	7.97031e-16	2.65278
DOK2	0.2845	2.06911e-07	7.78323e-08	1.57745
DOK3	0.375301	3.294e-12	1.70917e-08	1.80578
DTHD1	0.383467	1.01353e-12	6.39941e-14	2.6417
EBI3	0.276953	4.42899e-07	3.27713e-12	2.89331
EOMES	0.349454	1.11218e-10	1.09362e-10	2.88856
EVI2A	0.334982	6.9718e-10	1.09663e-11	2.28581
EXOC3L4	0.223308	5.28403e-05	4.08443e-11	3.14489
F13A1	0.028509	0.610269	0.0120915	0.877142
FAM129C	0.507266	1.85523e-22	3.2651e-17	4.90792
FAM26F	0.405337	3.65457e-14	2.4203e-11	3.05928
FAM78A	0.383345	1.03176e-12	8.78739e-13	2.16769
FASLG	0.287457	1.52622e-07	1.15169e-05	1.79815
FCER1G	0.203449	0.000237789	1.02896e-05	1.30995
FCER2	0.402807	5.43546e-14	2.51505e-13	5.16971
FCGR1A	0.170003	0.00220573	2.55987e-05	1.45831
FCGR2A	0.198667	0.00033463	6.63113e-05	1.0629
FCGR2B	0.281631	2.77069e-07	1.37339e-09	1.85907
FCGR3A	0.241114	1.21702e-05	4.93955e-08	1.94541
FCHO1	0.440865	9.58673e-17	7.38064e-12	2.81762
FCRL1	0.492328	4.61548e-21	5.0413e-18	6.55665
FCRL2	0.537047	1.8691e-25	8.24039e-13	5.24286
FCRL3	0.474059	1.9095e-19	2.95711e-17	4.66488
FCRL5	0.472271	2.71698e-19	2.88822e-11	4.56097
FCRL6	0.25095	5.1453e-06	2.09047e-07	1.76725
FCRLA	0.53904	1.14893e-25	5.48625e-17	6.21964
FER1L4	0.431963	4.54185e-16	1.74202e-07	1.99019
FERMT3	0.272247	7.03829e-07	3.62693e-08	1.68425
FMNL1	0.39476	1.87936e-13	1.08375e-08	1.83565
FOLR2	0.130889	0.0187885	0.00423435	0.851003
FPR1	0.138676	0.0127445	0.00328792	1.02394
FPR3	0.326969	1.85028e-09	2.39585e-08	1.77188
FYB	0.379326	1.85026e-12	9.27997e-14	2.49152
GAPT	0.431798	4.67259e-16	8.40922e-12	2.97351
GBP5	0.381071	1.43722e-12	1.67445e-14	2.89765
GFI1	0.347862	1.36751e-10	4.03131e-12	2.01541
GNA15	0.176981	0.00142928	6.36456e-05	1.28522
GPR171	0.313	9.49064e-09	2.21575e-09	2.49184
GPR174	0.315388	7.21878e-09	1.77893e-14	3.08024
GPR18	0.324321	2.5389e-09	4.40207e-12	3.9383
GPR34	0.189545	0.00062833	0.0107828	0.966968
GPR65	0.363558	1.69518e-11	4.30483e-13	2.34056
GPSM3	0.382759	1.12406e-12	1.7374e-09	2.10747
GRAP2	0.260989	2.05844e-06	3.24811e-09	1.89138
GVINP1	0.309647	1.38783e-08	1.73446e-11	1.81515
GZMA	0.33208	9.96029e-10	1.1674e-12	2.35414
GZMH	0.107731	0.0534497	1.9304e-05	1.64829
GZMK	0.364858	1.41854e-11	1.26643e-15	3.1725
GZMM	0.317289	5.79571e-09	5.79683e-06	2.10517
HAVCR2	0.330145	1.26084e-09	4.84558e-12	2.10952
HCK	0.241815	1.1459e-05	8.06831e-08	1.62728
HCLS1	0.351536	8.47454e-11	3.94111e-13	1.93478
HCST	0.357649	3.77031e-11	3.54622e-15	2.27794
HK3	0.131809	0.017964	0.00308211	1.27481
HLA-B	0.262165	1.84434e-06	1.99004e-06	2.01822
HLA-DOB	0.466789	7.90367e-19	7.10195e-14	4.15732
HLA-DRA	0.304057	2.58785e-08	1.66934e-05	1.9671
HLA-F	0.251628	4.84217e-06	1.41791e-11	1.92259
HSH2D	0.383839	9.59736e-13	7.10195e-14	2.11746
ICOS	0.339042	4.20539e-10	7.08999e-12	2.93606
IFNG-AS1	0.399698	8.81324e-14	2.16587e-10	3.77147
IGHA1	0.446638	3.41081e-17	2.90259e-09	3.98189
IGHA2	0.454555	8.00493e-18	4.58779e-07	3.78029
IGHD	0.41968	3.60831e-15	5.28627e-05	3.21488
IGHG1	0.429302	7.16694e-16	1.66519e-07	3.7926
IGHG3	0.415317	7.3837e-15	1.818e-07	3.3822
IGHG4	0.394384	1.98984e-13	1.01944e-10	3.80748
IGHGP	0.42212	2.40678e-15	5.5967e-11	4.46433
IGHM	0.415905	6.70887e-15	1.1342e-08	3.5138
IGHV1-2	0.495666	2.28161e-21	6.34861e-06	4.17783
IGHV1-69	0.485215	2.01947e-20	3.49674e-05	4.13079
IGHV2-5	0.521827	6.91887e-24	4.0261e-06	4.09363
IGHV3-11	0.513447	4.68226e-23	5.90257e-08	4.40605
IGHV3-15	0.493095	3.92882e-21	4.69129e-08	4.33184
IGHV3-21	0.500164	8.72066e-22	5.32439e-05	3.97018
IGHV3-23	0.498345	1.28897e-21	3.39243e-07	4.07105
IGHV3-30	0.541143	6.85108e-26	2.12882e-07	4.17675
IGHV3-33	0.513483	4.64386e-23	7.11694e-07	4.05778
IGHV3-48	0.44173	8.22272e-17	6.01941e-06	4.14498
IGHV3-7	0.444746	4.79683e-17	6.44258e-07	4.04421
IGHV4-34	0.542691	4.67206e-26	2.43755e-08	5.11775
IGHV4-59	0.48833	1.06254e-20	0.00216176	3.04272
IGHV6-1	0.447814	2.75661e-17	2.1626e-09	4.82313
IGKV1-12	0.468613	5.55189e-19	4.02177e-08	4.37251
IGKV1-17	0.494254	3.07654e-21	5.75739e-07	4.40437
IGKV1-27	0.528066	1.60923e-24	2.95271e-10	4.82668
IGKV1-33	0.513326	4.81103e-23	3.60176e-08	4.78932
IGKV1-39	0.516732	2.22659e-23	2.9013e-07	4.31164
IGKV1-5	0.449202	2.14205e-17	3.75293e-07	3.87378
IGKV1-6	0.494881	2.69448e-21	1.64545e-09	4.947
IGKV1-9	0.500303	8.46341e-22	2.04904e-11	5.13196
IGKV2-28	0.537985	1.48711e-25	1.39386e-07	4.39866
IGKV2-30	0.47944	6.52875e-20	3.49514e-06	3.82322
IGKV3-11	0.46702	7.55904e-19	2.07097e-12	5.13324
IGKV3-15	0.460444	2.65684e-18	4.02732e-08	4.43237
IGKV3-20	0.485031	2.09738e-20	8.23695e-09	4.89022
IGKV4-1	0.434882	2.74093e-16	5.71226e-06	3.51899
IGLC2	0.4563	5.78624e-18	1.85192e-09	4.01086
IGLC3	0.441253	8.94949e-17	4.77632e-09	3.83166
IGLV1-40	0.493093	3.9305e-21	2.59109e-06	4.03756
IGLV1-44	0.457882	4.30479e-18	1.20211e-06	4.21116
IGLV1-47	0.467607	6.74818e-19	8.84338e-07	3.8688
IGLV1-51	0.554832	2.16302e-27	6.68232e-05	2.40143
IGLV2-11	0.488287	1.07218e-20	1.55935e-08	4.40066
IGLV2-14	0.446657	3.39929e-17	5.71115e-10	4.32186
IGLV2-23	0.485399	1.94466e-20	1.57236e-13	5.11733
IGLV2-8	0.45869	3.69837e-18	8.15034e-09	4.71584
IGLV3-1	0.467672	6.66331e-19	1.8646e-05	3.54771
IGLV3-19	0.472061	2.83145e-19	5.86278e-08	4.29364
IGLV3-21	0.443084	6.45921e-17	3.49521e-08	4.36442
IGLV3-25	0.459561	3.13899e-18	4.91529e-10	4.5227
IGLV6-57	0.505391	2.80145e-22	6.87864e-13	4.46664
IGSF6	0.201954	0.000264807	1.37878e-05	1.55918
IKZF1	0.41395	9.22099e-15	5.20692e-17	2.77843
IKZF3	0.407821	2.46679e-14	1.17339e-17	3.35578
IL10	0.204329	0.0002231	0.000372915	1.66798
IL10RA	0.41755	5.12494e-15	2.17098e-12	2.09326
IL12RB1	0.4161	6.49816e-15	4.97612e-11	2.85339
IL2RA	0.147826	0.00788527	1.38949e-05	1.54385
IL2RB	0.39581	1.60163e-13	5.68034e-11	2.44458
IL2RG	0.453709	9.36405e-18	1.24463e-12	2.83932
IL5RA	0.28185	2.70993e-07	0.000286617	1.22506
INPP5D	0.311315	1.14947e-08	8.25921e-13	2.12553
IRF4	0.491141	5.91949e-21	6.9494e-11	3.19175
IRF5	0.320797	3.84987e-09	3.95208e-12	1.70038
IRF8	0.338459	4.52446e-10	1.7224e-12	2.74734
ITGA4	0.389035	4.45114e-13	1.44822e-16	2.54278
ITGAL	0.339526	3.95797e-10	1.48177e-13	2.51914
ITGAM	0.306729	1.92452e-08	3.30052e-07	1.47526
ITGAX	0.274863	5.44618e-07	1.69201e-05	1.8537
ITGB2	0.334813	7.11885e-10	1.01732e-09	2.04594
ITGB2-AS1	0.326676	1.9164e-09	2.03479e-17	3.73408
ITK	0.317951	5.36761e-09	2.27135e-12	2.69676
JSRP1	0.381877	1.27825e-12	0.00207606	1.5311
KCNA3	0.321656	3.48008e-09	4.40207e-12	2.14637
KCNAB2	0.411766	1.31227e-14	6.94392e-09	1.60972
KCNN4	0.423743	1.8349e-15	2.60106e-10	2.39018
KIAA0125	0.518549	1.47086e-23	4.35681e-09	4.36553
KIF21B	0.381471	1.35596e-12	2.56867e-10	2.21483
KLHL6	0.487044	1.38616e-20	1.45913e-15	3.10495
KLRB1	0.20365	0.000234352	1.45508e-06	1.50842
LAG3	0.340488	3.50641e-10	0.000840996	1.41874
LAIR1	0.300173	3.95977e-08	2.7167e-12	2.36782
LAPTM5	0.335374	6.64179e-10	2.08951e-12	2.09782
LAT2	0.390136	3.77587e-13	4.98599e-14	2.35525
LAX1	0.529313	1.19811e-24	1.94728e-15	3.26992
LCK	0.357595	3.7978e-11	1.16478e-14	2.95507
LCP1	0.325513	2.20262e-09	1.66424e-16	2.62134
LCP2	0.327093	1.82286e-09	2.76608e-09	1.74102
LILRB1	0.346	1.73866e-10	3.31205e-11	3.04952
LILRB2	0.203487	0.000237135	0.00813557	0.927411
LILRB4	0.280586	3.07919e-07	1.25576e-06	2.08119
LIMD2	0.371841	5.37477e-12	1.77893e-14	2.63863
LINC00426	0.372232	5.08724e-12	3.92826e-11	2.32643
LINC00861	0.457353	4.75301e-18	7.38347e-13	2.93098
LINC00996	0.355282	5.16978e-11	2.22372e-08	2.74328
LRRC25	0.218609	7.63776e-05	1.45637e-08	1.49968
LST1	0.318348	5.12569e-09	0.00190224	1.36322
LTB	0.402682	5.54274e-14	3.98402e-12	4.48383
LY86	0.339945	3.75465e-10	2.06179e-10	2.70298
LY9	0.444013	5.46997e-17	8.6821e-18	3.34624
LYZ	0.303969	2.61317e-08	4.22408e-09	2.53242
MAP4K1	0.435125	2.62771e-16	2.02711e-14	2.84743
MATK	0.270484	8.35325e-07	3.4779e-06	1.47478
MEI1	0.47086	3.58265e-19	2.56423e-09	1.99786
MIAT	0.401439	6.72743e-14	7.8702e-09	1.61803
MNDA	0.267407	1.1231e-06	0.000685171	1.07203
MS4A1	0.501133	7.07641e-22	1.40546e-24	6.01842
MS4A4A	0.144987	0.00917754	3.21447e-05	1.23936
MS4A4E	0.244849	8.8139e-06	7.55215e-05	1.38229
MS4A6A	0.243966	9.5167e-06	2.73817e-07	1.55894
MS4A7	0.269784	8.93774e-07	2.63028e-05	1.25249
MSR1	0.263437	1.63675e-06	8.32112e-07	1.49814
MYD88	0.137286	0.0136781	0.00104213	0.676941
MYO1F	0.327865	1.66124e-09	2.92291e-07	1.4758
MZB1	0.491845	5.10854e-21	1.41683e-09	3.78538
NAPSB	0.394209	2.04353e-13	5.99538e-10	3.05563
NCF1	0.42736	9.97273e-16	1.52808e-12	2.45431
NCF1B	0.369012	7.98652e-12	1.56394e-11	2.47803
NCF1C	0.41954	3.69267e-15	3.55527e-10	2.38622
NCF2	0.240514	1.28117e-05	1.89665e-05	1.20376
NCF4	0.331651	1.04958e-09	4.03343e-08	1.63256
NCKAP1L	0.387714	5.41852e-13	1.44932e-14	2.46312
NFAM1	0.335135	6.84116e-10	0.000187232	1.21442
NKG7	0.17334	0.00179599	2.32537e-08	2.03494
NLRC3	0.372685	4.77273e-12	1.73062e-12	2.28212
NLRC4	0.159289	0.00416299	2.53378e-07	1.64132
NLRC5	0.317347	5.75719e-09	2.58131e-07	1.58943
NOD2	0.3414	3.12511e-10	3.56451e-08	2.0134
P2RX1	0.383616	9.91665e-13	2.0188e-06	1.9385
P2RX5	0.523009	5.26037e-24	4.98599e-14	4.73389
P2RX7	0.229668	3.16909e-05	1.20922e-07	1.49721
P2RY10	0.381683	1.31488e-12	4.77567e-18	3.65021
P2RY13	0.27206	7.16786e-07	4.32196e-07	1.53993
PARP15	0.463027	1.62689e-18	2.10317e-15	3.0207
PARVG	0.426185	1.2167e-15	9.23783e-14	2.45229
PATL2	0.379384	1.83465e-12	2.49472e-12	2.15835
PAX5	0.516178	2.52538e-23	1.17923e-17	6.80611
PCED1B	0.351469	8.54932e-11	7.29672e-10	1.80493
PCED1B-AS1	0.467055	7.50853e-19	2.47341e-14	2.58701
PDCD1	0.343241	2.47414e-10	5.97709e-12	3.15421
PIK3AP1	0.306774	1.91486e-08	4.66234e-13	1.71969
PIK3R5	0.407111	2.76088e-14	9.62324e-09	1.87883
PIK3R6	0.381921	1.2701e-12	1.13625e-05	1.96097
PIM2	0.529058	1.27289e-24	4.10225e-17	2.43486
PLCB2	0.352285	7.68078e-11	4.36129e-09	1.78678
PLD4	0.3187	4.9196e-09	8.32127e-11	2.2937
PLEK	0.284381	2.09454e-07	2.40105e-13	2.50234
PLTP	0.113126	0.0425	0.00634128	0.796688
POU2AF1	0.493889	3.32318e-21	6.68108e-13	3.61458
POU2F2	0.481163	4.61081e-20	2.47341e-14	2.88578
PRKCB	0.451026	1.53456e-17	2.42923e-12	2.76517
PSTPIP1	0.354166	5.9944e-11	8.41286e-10	2.27179
PTAFR	0.258899	2.49872e-06	1.71309e-06	1.33511
PTPN22	0.416932	5.67113e-15	5.88984e-12	2.26471
PTPN7	0.414612	8.28136e-15	1.77376e-14	3.33672
PTPRC	0.369065	7.92748e-12	4.29867e-17	2.76865
PTPRO	0.293945	7.73017e-08	2.59899e-07	1.7193
PYHIN1	0.31891	4.80095e-09	7.5437e-14	2.66556
RAB37	0.388061	5.14662e-13	4.89639e-10	2.23543
RAC2	0.405067	3.81328e-14	4.1963e-18	3.03576
RASAL3	0.383027	1.08088e-12	1.51279e-10	2.15842
RASGRP1	0.295449	6.58659e-08	7.56133e-16	2.69446
RASSF5	0.298732	4.62901e-08	9.74002e-10	1.32665
RGS1	0.317951	5.36755e-09	9.16454e-13	2.65645
RGS18	0.218111	7.93853e-05	0.00322512	0.932407
RHOH	0.477133	1.03667e-19	8.77111e-13	3.2366
RNASE6	0.310972	1.195e-08	7.89072e-10	1.9224
RP11-1094M14.5	0.230017	3.07996e-05	2.15586e-06	1.87763
RP11-284N8.3	0.315554	7.08195e-09	5.05457e-11	2.13576
RP11-290F5.1	0.45618	5.91786e-18	1.70268e-06	1.43713
RP11-325F22.2	0.344223	2.18317e-10	3.64112e-07	2.3823
RP11-356I2.4	0.38416	9.15555e-13	5.26115e-08	1.25855
RP11-404F10.2	0.399704	8.80466e-14	1.13797e-09	2.51435
RP11-686D22.10	0.30958	1.39826e-08	1.39825e-05	1.55574
RP11-693J15.5	0.499453	1.01622e-21	4.74639e-14	5.34172
RP5-1028K7.2	0.329411	1.37837e-09	1.21436e-10	3.32814
RUFY4	0.307683	1.72996e-08	2.29092e-07	3.06613
RUNX3	0.422943	2.09768e-15	3.98864e-09	2.29411
SAMD3	0.277018	4.40029e-07	1.08411e-10	2.13038
SAMHD1	0.049525	0.375735	1.46696e-08	1.15065
SAMSN1	0.297756	5.14299e-08	2.59749e-09	2.25777
SASH3	0.428156	8.71262e-16	1.00893e-16	2.88077
SCML4	0.315783	6.89809e-09	8.80573e-12	2.53503
SELL	0.357149	4.03119e-11	7.46069e-13	3.06836
SELPLG	0.337628	5.01948e-10	8.25882e-10	1.92595
SH2D1A	0.345989	1.74096e-10	2.29625e-13	2.84216
SH3BP1	0.346344	1.66327e-10	7.92689e-07	1.4411
SIDT1	0.418208	4.59967e-15	7.10195e-14	2.58771
SIGLEC1	0.178403	0.00130576	0.000516987	1.31395
SIGLEC10	0.253061	4.25697e-06	6.5032e-14	2.77566
SIGLEC14	0.177465	0.00138609	6.76783e-07	2.3764
SIGLEC7	0.212427	0.00012255	2.59109e-06	1.91949
SIGLEC9	0.211191	0.000134479	1.66516e-05	1.57053
SIRPB2	0.259233	2.42274e-06	2.28435e-05	1.42017
SIRPG	0.476043	1.2883e-19	6.34828e-12	3.56661
SIT1	0.41697	5.6359e-15	5.19668e-10	3.31635
SKAP1	0.304444	2.47977e-08	2.81864e-16	2.47122
SLA2	0.306875	1.89337e-08	8.01871e-08	1.92307
SLAMF1	0.356755	4.24945e-11	9.46541e-17	3.22873
SLAMF6	0.435392	2.50806e-16	4.25067e-16	3.13456
SLAMF7	0.508142	1.52869e-22	4.57423e-12	3.22826
SLAMF8	0.22952	3.20736e-05	2.44007e-08	2.49683
SLC37A2	0.327146	1.81126e-09	1.74515e-06	1.6289
SLC7A7	0.323876	2.67662e-09	1.00241e-08	1.28238
SLCO2B1	0.122566	0.0278702	1.17305e-05	1.12229
SLFN12L	0.316577	6.29416e-09	2.93352e-11	1.81985
SMAP2	0.359158	3.0792e-11	1.53427e-09	1.45827
SNX10	0.316448	6.3887e-09	7.53421e-12	2.08842
SNX20	0.435034	2.66928e-16	5.22606e-13	2.75884
SP140	0.438442	1.47079e-16	1.63599e-17	3.19102
SPAG4	0.421269	2.77273e-15	6.49792e-05	1.31922
SPI1	0.282871	2.4432e-07	9.30262e-07	1.55478
SPN	0.364415	1.50755e-11	4.50408e-12	2.22751
STAB1	0.152551	0.00609083	0.0136406	0.806502
STAP1	0.507337	1.82617e-22	7.79344e-11	4.66747
STAT4	0.261844	1.9005e-06	8.80573e-12	1.68701
STK10	0.354277	5.9069e-11	1.3588e-07	1.16281
TAGAP	0.399173	9.55829e-14	2.25665e-13	2.38123
TBC1D27	0.532336	5.82859e-25	1.72151e-15	5.40548
TBX21	0.286863	1.62284e-07	3.37478e-12	2.22832
TBXAS1	0.299881	4.08712e-08	1.25164e-07	1.39149
TESPA1	0.333157	8.72877e-10	1.96682e-12	2.56665
TFEC	0.377212	2.50722e-12	7.45037e-14	2.62846
THEMIS	0.201964	0.000264614	8.94895e-11	2.05595
TIGIT	0.47939	6.59425e-20	2.95304e-15	3.51949
TLR1	0.327009	1.84148e-09	2.59045e-10	1.68826
TLR10	0.502248	5.55883e-22	1.30897e-15	4.40496
TLR2	0.177663	0.00136882	6.36426e-08	1.14783
TLR6	0.477216	1.01965e-19	5.76156e-13	2.13365
TLR7	0.309018	1.48962e-08	4.03416e-09	2.23194
TLR8	0.28021	3.19788e-07	5.50533e-11	2.13577
TMC8	0.40833	2.27497e-14	3.33795e-12	2.79771
TMEM150B	0.245515	8.31625e-06	0.00027924	1.92642
TMEM156	0.488608	1.00304e-20	6.53674e-18	3.89355
TNFAIP3	0.197223	0.000370418	0.000459973	1.24591
TNFRSF13C	0.519254	1.25161e-23	6.78206e-16	5.48829
TNFRSF17	0.47061	3.76241e-19	2.50565e-09	4.31137
TNFRSF18	0.431592	4.84119e-16	3.64959e-06	2.57847
TNFSF8	0.379409	1.82818e-12	1.09457e-11	2.6502
TNRC6C-AS1	0.306913	1.8853e-08	3.6168e-06	1.4954
TRAC	0.353046	6.94923e-11	4.65548e-16	2.77316
TRAF3IP3	0.466814	7.86664e-19	4.69747e-16	2.9331
TRAF5	0.268569	1.00478e-06	6.83118e-12	1.90444
TRAT1	0.352601	7.36873e-11	1.21486e-11	2.91966
TRBC2	0.338126	4.7168e-10	1.88971e-15	3.03088
TREM2	0.345987	1.74146e-10	5.10159e-05	1.96494
TRGC1	0.22147	6.10887e-05	2.26194e-06	1.99961
TRGC2	0.248428	6.43792e-06	1.13329e-11	2.40794
TRPM2	0.268933	9.70212e-07	1.25437e-06	1.644
TSPAN32	0.30467	2.41849e-08	5.43724e-08	2.08348
TYROBP	0.289904	1.18323e-07	0.000112008	1.23348
UBASH3A	0.316881	6.07633e-09	8.80573e-12	2.4747
VAV1	0.412509	1.16421e-14	4.03131e-12	2.45486
VENTX	0.263669	1.60137e-06	0.0234022	0.782658
VSIG4	0.138631	0.0127741	9.57047e-05	1.17213
WAS	0.418411	4.44844e-15	6.43228e-10	2.01583
WDFY4	0.431275	5.11245e-16	1.65648e-14	3.23683
WIPF1	0.351851	8.13162e-11	1.10489e-09	1.28273
WNT10A	0.384992	8.10207e-13	4.34479e-10	3.03578
ZAP70	0.319346	4.56288e-09	8.80573e-12	2.59244
ZBP1	0.433281	3.6179e-16	1.37602e-13	2.90014
ZC3H12D	0.482537	3.48893e-20	6.05366e-10	2.71402
ZNF683	0.0960105	0.0854102	0.00473128	1.32692
ZNF831	0.35079	9.3442e-11	9.08838e-12	2.3284
AC011899.9	0.212464	0.000122212	Not significantc
C5AR1	0.24754	6.96318e-06
CTD-2020K17.3	0.331406	1.0815e-09
FPR2	0.100548	0.0715729
IGHG2	0.438691	1.40759e-16
IGLC7	0.517555	1.84601e-23
IGSF21	0.214051	0.000108377
LILRB5	0.0893872	0.109385
MARCO	0.102499	0.0662152
MRC1	0.013312	0.811914
PRSS36	0.174043	0.00171914
RAP2B	0.322391	3.19112e-09
RASGRP4	0.177699	0.00136569
RNASE1	0.152135	0.00623263
RP1-111C20.4	0.247042	7.27464e-06
SERPING1	0.078311	0.160937
The LT-related genes obtained with GTEx database is adapted from Cho et al. Thyroid 28:656-666, 2018
aGS indicates gene significance which denotes correlation between each gene and LT status.
bp. denotes Pearson’s correlation coefficient p-values.
cBenjamini and Hochberg multiple testing corrected p-value. Model was adjusted for age and gender.
cGenes were included in the annotation, but not significant by comparison between NAT/LT+ and NAT/LT-.
