# Supplementary material for: Transcriptome analysis discloses dysregulated genes in normal appearing tumor-adjacent thyroid tissues from patients with papillary thyroid carcinoma
Source: Sci Rep. 2021 Jul 8;11:14126. doi: 10.1038/s41598-021-93526-9 (PMC8266864; doi:10.1038/s41598-021-93526-9)
Supplement: Supplementary file 6 — Supplementary Information 6. [file 41598_2021_93526_MOESM6_ESM.xlsx]

## Sheet: top40_adj_pvalue
Supplemental Table S6. Top 40 DEGs of T vs NAT
Gene ID	Gene name	Chromosome	Gene Biotype	OSU data		TCGA dataa
				P valueb	log2(fold change)	P valueb	log2(fold change)
ENSG00000146267.11	FAXC	6	protein_coding	2.82939e-195	3.80337	1.35089e-56	2.96146
ENSG00000134569.9	LRP4	11	protein_coding	3.09507e-141	4.63774	1.34317e-81	4.0046
ENSG00000179913.10	B3GNT3	19	protein_coding	1.52686e-123	5.97349	1.29372e-68	5.63863
ENSG00000117308.14	GALE	1	protein_coding	4.69197e-118	3.24033	5.16419e-79	2.97962
ENSG00000150625.16	GPM6A	4	protein_coding	3.98624e-110	-4.03567	1.92814e-58	-3.73953
ENSG00000174460.3	ZCCHC12	X	protein_coding	5.52543e-106	6.55047	4.55784e-119	6.73121
ENSG00000163898.9	LIPH	3	protein_coding	1.68163e-105	6.20541	2.1365e-120	6.25051
ENSG00000117298.14	ECE1	1	protein_coding	3.40504e-93	1.70833	3.45303e-43	1.4354
ENSG00000162576.16	MXRA8	1	protein_coding	6.31699e-93	2.34614	3.59569e-25	2.00381
ENSG00000009694.13	TENM1	X	protein_coding	1.24146e-90	4.49431	8.80836e-71	4.2363
ENSG00000156011.16	PSD3	8	protein_coding	2.24214e-89	2.61281	3.43867e-26	1.65325
ENSG00000104723.20	TUSC3	8	protein_coding	1.43112e-87	3.32882	9.27991e-50	2.96459
ENSG00000115226.9	FNDC4	2	protein_coding	8.36911e-86	3.00305	4.06763e-29	2.17038
ENSG00000139304.12	PTPRQ	12	protein_coding	3.05489e-85	-5.01743	2.68258e-36	-3.47993
ENSG00000140563.14	MCTP2	15	protein_coding	3.53547e-85	1.65108	1.73716e-21	1.01862
ENSG00000206120.11	EGFEM1P	3	transcribed_unitary_pseudogene	6.1061e-85	4.92245	2.58656e-39	3.47825
ENSG00000173898.11	SPTBN2	11	protein_coding	1.13374e-79	4.00131	1.9224e-57	3.23489
ENSG00000149948.13	HMGA2	12	protein_coding	1.61822e-79	6.3872	3.7133e-106	5.97864
ENSG00000259803.6	SLC22A31	16	protein_coding	7.54705e-75	6.75906	2.69165e-112	7.19842
ENSG00000176532.3	PRR15	7	protein_coding	7.67836e-75	5.97567	3.91659e-108	5.82076
ENSG00000168702.17	LRP1B	2	protein_coding	9.47721e-74	-6.76126	1.12897e-78	-5.97036
ENSG00000150672.16	DLG2	11	protein_coding	2.77931e-72	-2.92237	7.11277e-66	-3.59858
ENSG00000143171.12	RXRG	1	protein_coding	8.06997e-72	5.62169	1.04717e-102	5.72314
ENSG00000131981.15	LGALS3	14	protein_coding	1.08518e-71	2.64168	3.49694e-35	2.38459
ENSG00000197635.9	DPP4	2	protein_coding	2.48954e-71	4.62282	2.05782e-85	4.55523
ENSG00000158352.15	SHROOM4	X	protein_coding	1.3072e-70	2.51686	1.20139e-53	2.51907
ENSG00000132561.13	MATN2	8	protein_coding	4.35051e-70	-3.5324	4.08787e-48	-2.85026
ENSG00000062038.13	CDH3	16	protein_coding	2.97336e-69	4.21193	6.77121e-70	3.93171
ENSG00000184500.14	PROS1	3	protein_coding	5.57627e-68	3.31824	3.0528e-52	3.03333
ENSG00000105376.4	ICAM5	19	protein_coding	1.10252e-67	4.27263	3.53268e-55	3.81845
ENSG00000088387.18	DOCK9	13	protein_coding	8.85155e-67	1.828	5.5528e-18	1.15894
ENSG00000080493.14	SLC4A4	4	protein_coding	2.08933e-66	-3.99253	7.60977e-51	-3.60869
ENSG00000137648.17	TMPRSS4	11	protein_coding	4.31388e-66	6.5199	1.06996e-72	6.04872
ENSG00000069974.15	RAB27A	15	protein_coding	5.82055e-66	2.27918	2.63871e-34	1.61135
ENSG00000156711.16	MAPK13	6	protein_coding	2.08646e-65	1.73274	1.0911e-21	1.01016
ENSG00000136155.16	SCEL	13	protein_coding	2.89508e-65	4.61815	2.11447e-52	3.83081
ENSG00000109113.18	RAB34	17	protein_coding	3.43401e-65	1.22974	2.89412e-33	1.12456
ENSG00000153246.12	PLA2R1	2	protein_coding	1.04043e-64	-3.65647	4.81274e-69	-3.68868
ENSG00000109586.11	GALNT7	4	protein_coding	2.06696e-64	2.49801	7.58827e-49	1.96667
ENSG00000106789.12	CORO2A	9	protein_coding	5.39307e-64	2.58924	2.01143e-31	1.76387
aThe Cancer Genome Atlas (TCGA) HTSeq counts were downloaded from the GDC Data portal (https://portal.gdc.cancer.gov/, accessed on March 2020). The DeSeq2 analysis was performed with 58 pairs of T/NAT.
bBenjamini and Hochberg multiple testing corrected p-value.
