# Supplementary material for: Transcriptome analysis discloses dysregulated genes in normal appearing tumor-adjacent thyroid tissues from patients with papillary thyroid carcinoma
Source: Sci Rep. 2021 Jul 8;11:14126. doi: 10.1038/s41598-021-93526-9 (PMC8266864; doi:10.1038/s41598-021-93526-9)
Supplement: Supplementary file 7 — Supplementary Information 7. [file 41598_2021_93526_MOESM7_ESM.xlsx]

## Sheet: Sheet1
Supplemental Table S7. Comparison the expression patterns among the common DEGs between NAT vs N and NAT/LT- vs N
		NAT vs N
	Group	Down.Down	Down.Stable	Down.Up	Up.Down	Up.Stable	Up.Up
NAT/LT- vs N	Down.Down	11	10	0	0	0	0
	Down.Stable	2	87	4	0	0	0
	Down.Up	0	2	21	0	0	0
	Up.Down	0	0	0	15	6	0
	Up.Stable	0	0	0	1	283	2
	Up.Up	0	0	0	0	16	14
