# Supplementary material for: Transcriptome analysis discloses dysregulated genes in normal appearing tumor-adjacent thyroid tissues from patients with papillary thyroid carcinoma
Source: Sci Rep. 2021 Jul 8;11:14126. doi: 10.1038/s41598-021-93526-9 (PMC8266864; doi:10.1038/s41598-021-93526-9)
Supplement: Supplementary file 8 — Supplementary Information 8. [file 41598_2021_93526_MOESM8_ESM.xlsx]

## Sheet: 261 IPA cancer genes
Supplemental Table S8. Genes associated with cancer by IPA analysis
Gene ID	Gene name	Gene Biotype	NAT vs N		T vs NAT
			P valuea	log2(fold change)	P valueb	log2(fold change)
ENSG00000213977.7	TAX1BP3	protein_coding	2.42577e-12	1.8739	4.24857e-06	0.810724
ENSG00000147586.9	MRPS28	protein_coding	4.97398e-11	1.25918	0.00503691	-0.38636
ENSG00000257727.5	CNPY2	protein_coding	1.33568e-08	1.1463	0.0893406	0.177481
ENSG00000148180.18	GSN	protein_coding	2.09705e-08	1.93474	0.00160693	0.424643
ENSG00000174903.15	RAB1B	protein_coding	4.08709e-08	-0.672691	0.119296	0.160927
ENSG00000203791.14	METTL10	protein_coding	4.1463e-08	0.948418	0.000175325	-0.323277
ENSG00000170296.9	GABARAP	protein_coding	8.02461e-08	2.05893	0.501306	-0.14502
ENSG00000143368.9	SF3B4	protein_coding	7.59262e-07	-0.640648	0.0455528	0.204181
ENSG00000136371.10	MTHFS	protein_coding	2.29253e-06	1.27398	0.425067	0.169333
ENSG00000171295.12	ZNF440	protein_coding	2.73048e-06	0.61769	0.000815154	-0.301788
ENSG00000088038.17	CNOT3	protein_coding	4.30773e-06	-1.10792	0.952351	0.0108632
ENSG00000132471.11	WBP2	protein_coding	6.73798e-06	-0.700036	1.07099e-09	0.628853
ENSG00000277203.1	F8A1	protein_coding	8.98695e-06	-0.809391	0.550069	0.0755357
ENSG00000198171.12	DDRGK1	protein_coding	1.87324e-05	-0.621381	0.0010163	0.355032
ENSG00000128739.21	SNRPN	protein_coding	2.59228e-05	1.19602	0.0922902	-0.279942
ENSG00000104969.9	SGTA	protein_coding	2.76374e-05	-0.591727	0.182813	-0.121281
ENSG00000263290.5	SCAMP3	protein_coding	3.07014e-05	-0.657224	0.165157	0.174792
ENSG00000164039.14	BDH2	protein_coding	3.16153e-05	0.777856	0.000495799	0.332407
ENSG00000147955.16	SIGMAR1	protein_coding	3.26478e-05	-0.644505	0.00908227	0.358394
ENSG00000175274.18	TP53I11	protein_coding	5.42252e-05	-0.80224	0.0287433	-0.450669
ENSG00000270011.6	ZNF559-ZNF177	protein_coding	5.70933e-05	1.48301	0.806444	-0.0664761
ENSG00000205544.3	TMEM256	protein_coding	6.3239e-05	1.89061	0.673821	-0.0899013
ENSG00000111775.2	COX6A1	protein_coding	6.36042e-05	1.19176	0.0805923	-0.239109
ENSG00000100350.14	FOXRED2	protein_coding	6.65889e-05	-0.904348	5.99697e-05	-0.816865
ENSG00000115239.21	ASB3	protein_coding	9.74627e-05	0.757258	0.0767296	0.257015
ENSG00000100348.9	TXN2	protein_coding	0.000123023	-0.649049	0.178952	-0.174795
ENSG00000167182.13	SP2	protein_coding	0.000132449	-0.861478	0.0356851	-0.35315
ENSG00000277462.1	ZNF670	protein_coding	0.000132659	1.03905	0.762768	-0.0642507
ENSG00000167644.11	C19orf33	protein_coding	0.000162337	4.29978	4.24483e-06	2.08966
ENSG00000134590.13	FAM127A	protein_coding	0.00017396	-0.695373	4.10742e-06	0.460552
ENSG00000239697.10	TNFSF12	protein_coding	0.000176945	-0.871369	0.518254	-0.126678
ENSG00000124614.13	RPS10	protein_coding	0.000236808	3.74549	0.0901765	0.586059
ENSG00000188257.10	PLA2G2A	protein_coding	0.000277322	-3.87223	0.070661	-1.40835
ENSG00000196757.7	ZNF700	protein_coding	0.000284483	0.67248	0.712667	-0.0411652
ENSG00000116649.9	SRM	protein_coding	0.000298996	-0.868462	0.0201373	0.366621
ENSG00000189171.14	S100A13	protein_coding	0.000328344	0.950582	2.33914e-11	0.958707
ENSG00000148337.20	CIZ1	protein_coding	0.000342873	-0.651578	0.000161333	0.37447
ENSG00000151131.10	C12orf45	protein_coding	0.000354303	0.674113	2.16565e-09	-0.694232
ENSG00000125841.12	NRSN2	protein_coding	0.000382476	-0.688788	0.196621	0.188718
ENSG00000277996.1	AC012314.17	protein_coding	0.000417703	-0.676526	2.67735e-07	0.705649
ENSG00000166136.15	NDUFB8	protein_coding	0.000455489	0.865871	0.0440425	0.157985
ENSG00000120896.13	SORBS3	protein_coding	0.000464541	-0.65096	0.0353525	-0.251015
ENSG00000240857.1	RDH14	protein_coding	0.000464816	0.724797	0.732963	-0.0533758
ENSG00000196151.10	WDSUB1	protein_coding	0.000483526	0.619435	0.000158975	0.562105
ENSG00000183793.13	NPIPA5	protein_coding	0.000585004	-0.897286	0.753983	-0.0501323
ENSG00000161970.12	RPL26	protein_coding	0.000592215	2.22002	0.153855	0.328353
ENSG00000178307.9	TMEM11	protein_coding	0.000746027	-0.612374	0.920193	-0.0135109
ENSG00000265681.7	RPL17	protein_coding	0.000747092	1.2388	0.00196512	0.38582
ENSG00000189195.10	BTBD8	protein_coding	0.000811749	0.789443	0.0793729	0.263525
ENSG00000006625.17	GGCT	protein_coding	0.000811749	0.716874	3.47655e-32	2.28996
ENSG00000148444.15	COMMD3	protein_coding	0.000813618	0.972208	0.472366	0.131878
ENSG00000198342.9	ZNF442	protein_coding	0.000815395	0.876606	0.0307758	-0.249616
ENSG00000167965.17	MLST8	protein_coding	0.000846936	-0.603504	0.0403641	0.244764
ENSG00000229833.9	PET100	protein_coding	0.000879637	1.56456	0.927507	-0.0263982
ENSG00000189376.11	C8orf76	protein_coding	0.000895104	0.904577	0.497268	0.102228
ENSG00000197050.10	ZNF420	protein_coding	0.00107054	0.670846	4.23432e-06	-0.432782
ENSG00000125144.13	MT1G	protein_coding	0.00108425	-1.62073	4.39231e-28	-5.50255
ENSG00000173039.18	RELA	protein_coding	0.00111256	-0.615297	0.000845233	0.299439
ENSG00000203880.11	PCMTD2	protein_coding	0.00118292	0.595127	0.258753	0.0939551
ENSG00000188868.13	ZNF563	protein_coding	0.00122012	0.699344	0.38324	-0.160382
ENSG00000142669.14	SH3BGRL3	protein_coding	0.00125694	-0.922898	2.32091e-09	0.94152
ENSG00000156384.14	SFR1	protein_coding	0.0012675	0.685158	0.159295	-0.199859
ENSG00000021300.13	PLEKHB1	protein_coding	0.00140774	-0.823972	0.606017	-0.12686
ENSG00000115541.10	HSPE1	protein_coding	0.00152819	1.06071	0.67429	-0.102282
ENSG00000129084.17	PSMA1	protein_coding	0.00159866	0.760615	0.690331	0.0765429
ENSG00000182195.7	LDOC1	protein_coding	0.00160663	-0.689585	1.95919e-12	1.03036
ENSG00000134830.5	C5AR2	protein_coding	0.00175079	-1.88797	0.000396542	1.09329
ENSG00000186010.18	NDUFA13	protein_coding	0.00186454	2.19898	0.762144	0.115038
ENSG00000231989.4	PPP1R2P3	protein_coding	0.00196723	2.83203	0.228824	0.536492
ENSG00000232838.3	PET117	protein_coding	0.00198125	1.30002	0.149623	0.265347
ENSG00000125148.6	MT2A	protein_coding	0.0020037	-1.35769	0.00347895	-0.65079
ENSG00000204256.12	BRD2	protein_coding	0.00209464	-0.599465	1.30009e-05	-0.33072
ENSG00000107140.15	TESK1	protein_coding	0.00209464	-0.647773	0.368436	0.116376
ENSG00000131462.7	TUBG1	protein_coding	0.00209464	-0.654305	3.67846e-09	0.653922
ENSG00000156860.15	FBRS	protein_coding	0.00210133	-0.588925	0.126864	0.197381
ENSG00000176894.9	PXMP2	protein_coding	0.00210133	1.29136	0.0362406	-0.458276
ENSG00000164796.17	CSMD3	protein_coding	0.00221053	4.04165	0.573849	0.392168
ENSG00000108798.8	ABI3	protein_coding	0.00236524	-1.14289	0.259685	-0.253696
ENSG00000198551.9	ZNF627	protein_coding	0.00236971	0.653074	0.572196	0.0657341
ENSG00000100429.17	HDAC10	protein_coding	0.00249841	1.64949	0.476963	0.196485
ENSG00000122375.11	OPN4	protein_coding	0.00254705	-3.19633	0.36604	-0.812074
ENSG00000167552.13	TUBA1A	protein_coding	0.00308482	-0.866993	0.000373159	0.668169
ENSG00000197782.14	ZNF780A	protein_coding	0.00323284	0.769933	0.0562269	-0.224383
ENSG00000111424.10	VDR	protein_coding	0.00328422	-1.1084	2.30747e-05	0.787684
ENSG00000221886.3	ZBED8	protein_coding	0.00360795	0.890094	0.792942	0.0574167
ENSG00000172534.13	HCFC1	protein_coding	0.00368599	-0.724138	0.196621	0.201047
ENSG00000176222.8	ZNF404	protein_coding	0.00377773	1.00423	1.12844e-06	0.899587
ENSG00000085231.13	AK6	protein_coding	0.00380035	0.832745	0.876817	0.0312139
ENSG00000188566.12	NDOR1	protein_coding	0.00383397	-0.815956	0.0117301	0.414034
ENSG00000105472.12	CLEC11A	protein_coding	0.00383513	-0.885284	0.451042	0.131016
ENSG00000140548.9	ZNF710	protein_coding	0.00412431	-0.621558	1.28821e-11	1.00059
ENSG00000225968.7	ELFN1	protein_coding	0.00412522	-1.70455	0.0304462	0.794249
ENSG00000234444.9	ZNF736	protein_coding	0.00426577	0.623364	0.420488	0.0864531
ENSG00000212747.4	FAM127C	protein_coding	0.00430141	-0.59411	0.0766922	0.228881
ENSG00000115274.14	INO80B	protein_coding	0.00440886	1.80442	0.115553	-0.384576
ENSG00000106588.10	PSMA2	protein_coding	0.00449056	0.878893	0.708935	0.0574413
ENSG00000197483.9	ZNF628	protein_coding	0.00468328	-0.967625	0.152819	0.315779
ENSG00000161921.14	CXCL16	protein_coding	0.00480327	-1.05355	2.83976e-07	1.12281
ENSG00000237651.6	C2orf74	protein_coding	0.00495378	1.07054	0.227366	-0.294043
ENSG00000229524.10	BAG6	protein_coding	0.00496964	-0.632479	3.51236e-05	0.558879
ENSG00000100926.14	TM9SF1	protein_coding	0.00506121	0.715789	0.443206	-0.131888
ENSG00000130706.12	ADRM1	protein_coding	0.00553355	-0.585682	0.00024391	0.424183
ENSG00000105379.9	ETFB	protein_coding	0.005601	0.675698	0.0932543	-0.226463
ENSG00000197647.11	ZNF433	protein_coding	0.00566624	0.616789	0.0701953	-0.242366
ENSG00000099381.16	SETD1A	protein_coding	0.00576047	-0.694817	0.963503	0.00924817
ENSG00000087884.14	AAMDC	protein_coding	0.00594947	0.711859	3.5375e-08	-0.59583
ENSG00000204316.12	MRPL38	protein_coding	0.00594947	0.930848	0.0061641	0.404479
ENSG00000108518.7	PFN1	protein_coding	0.00594947	-0.695664	0.00561022	0.482234
ENSG00000167397.14	VKORC1	protein_coding	0.00628271	1.29322	0.241489	0.172399
ENSG00000132207.17	SLX1A	protein_coding	0.0064702	1.30793	0.691867	0.129814
ENSG00000133250.13	ZNF414	protein_coding	0.00651561	-0.625615	0.598416	-0.096244
ENSG00000164687.10	FABP5	protein_coding	0.00659443	-1.1476	7.2501e-05	-1.06925
ENSG00000132522.15	GPS2	protein_coding	0.00702651	1.23934	0.00434561	-0.498513
ENSG00000175550.7	DRAP1	protein_coding	0.00760378	-0.71743	3.4102e-05	0.465166
ENSG00000170604.4	IRF2BP1	protein_coding	0.00760378	-0.585911	0.847792	0.0290508
ENSG00000102805.14	CLN5	protein_coding	0.00761349	0.592524	4.60217e-10	-0.823577
ENSG00000258102.3	MAP1LC3B2	protein_coding	0.00761349	1.10444	0.566908	-0.168842
ENSG00000205155.7	PSENEN	protein_coding	0.00763235	0.953289	0.878213	-0.0226055
ENSG00000231925.11	TAPBP	protein_coding	0.00774293	-0.793359	0.856715	0.0332252
ENSG00000164897.12	TMUB1	protein_coding	0.00792538	-0.5945	0.133818	0.143292
ENSG00000085276.17	MECOM	protein_coding	0.00846456	1.01171	0.000583647	0.966765
ENSG00000162191.13	UBXN1	protein_coding	0.00873845	-0.634673	0.00613823	0.30484
ENSG00000122852.14	SFTPA1	protein_coding	0.00918674	4.58386	1.07465e-08	3.48039
ENSG00000203950.6	FAM127B	protein_coding	0.00949776	-0.751862	3.80714e-06	0.476005
ENSG00000100979.14	PLTP	protein_coding	0.00949776	-1.3037	0.455648	0.202605
ENSG00000106537.7	TSPAN13	protein_coding	0.00958842	0.656594	6.78067e-07	0.812459
ENSG00000142156.14	COL6A1	protein_coding	0.00966709	-0.701355	1.93488e-09	-1.14604
ENSG00000149131.15	SERPING1	protein_coding	0.010225	-0.946177	0.230484	-0.225663
ENSG00000120645.11	IQSEC3	protein_coding	0.0102975	-1.34562	0.00120455	1.23823
ENSG00000214694.10	ARHGEF33	protein_coding	0.0105188	0.663577	2.40272e-06	-0.877863
ENSG00000092036.17	HAUS4	protein_coding	0.0106451	0.595159	0.0458167	0.199313
ENSG00000178719.16	GRINA	protein_coding	0.0112443	-0.622221	0.0217743	0.364881
ENSG00000152292.16	SH2D6	protein_coding	0.011749	1.05488	4.77811e-28	-4.09433
ENSG00000127540.11	UQCR11	protein_coding	0.0120385	0.712702	0.453273	-0.0745317
ENSG00000178860.8	MSC	protein_coding	0.0123871	-1.43758	2.20218e-05	-1.6922
ENSG00000204435.13	CSNK2B	protein_coding	0.0127196	1.38922	0.338064	0.248994
ENSG00000175602.3	CCDC85B	protein_coding	0.0130353	-0.91294	1.24139e-05	0.663865
ENSG00000140682.18	TGFB1I1	protein_coding	0.0131216	-0.61129	6.44658e-11	1.00593
ENSG00000102007.10	PLP2	protein_coding	0.0133846	-0.761085	2.91726e-19	1.37227
ENSG00000099377.13	HSD3B7	protein_coding	0.0136357	-0.783892	4.75069e-07	0.861376
ENSG00000262814.7	MRPL12	protein_coding	0.0136357	1.24568	0.630164	-0.113147
ENSG00000111321.10	LTBR	protein_coding	0.0136498	-0.617193	0.440596	0.0961215
ENSG00000273899.4	NOL12	protein_coding	0.0136498	0.890047	0.863296	0.0393444
ENSG00000171777.15	RASGRP4	protein_coding	0.0136498	-1.4096	0.993807	0.00257598
ENSG00000141522.11	ARHGDIA	protein_coding	0.0139054	-0.599511	0.0451972	0.29898
ENSG00000204469.12	PRRC2A	protein_coding	0.0140478	-0.648363	0.00396372	0.354199
ENSG00000124491.15	F13A1	protein_coding	0.0140739	-1.47601	0.0814671	0.546315
ENSG00000258366.7	RTEL1	protein_coding	0.0145581	0.886586	0.528843	-0.127052
ENSG00000147174.11	ACRC	protein_coding	0.0148106	0.722606	0.00777572	0.415469
ENSG00000239789.5	MRPS17	protein_coding	0.0150838	0.754344	0.195256	-0.205107
ENSG00000103202.12	NME4	protein_coding	0.0155665	-0.664333	0.177457	-0.148866
ENSG00000227642.9	AGPAT1	protein_coding	0.0161658	-1.2431	0.537943	0.189454
ENSG00000217555.12	CKLF	protein_coding	0.0161658	1.24022	4.17402e-09	1.21284
ENSG00000126264.9	HCST	protein_coding	0.017125	-1.41218	0.931846	-0.0363679
ENSG00000162576.16	MXRA8	protein_coding	0.01731	-0.680981	6.31699e-93	2.34614
ENSG00000175264.7	CHST1	protein_coding	0.01735	-0.879393	0.660594	-0.109131
ENSG00000186407.6	CD300E	protein_coding	0.0177323	-1.63615	0.947764	-0.0245281
ENSG00000249961.9	TERB1	protein_coding	0.0178488	1.4834	0.00126599	1.15647
ENSG00000189367.14	KIAA0408	protein_coding	0.0178809	1.9087	3.06045e-23	3.58839
ENSG00000087076.8	HSD17B14	protein_coding	0.0179441	-0.699283	0.0375161	-0.551209
ENSG00000165264.10	NDUFB6	protein_coding	0.0181455	0.893851	0.118856	-0.264837
ENSG00000273173.5	SNURF	protein_coding	0.0184641	1.48644	0.781337	0.0778965
ENSG00000123144.10	C19orf43	protein_coding	0.0197411	-0.616719	0.110252	0.168272
ENSG00000137818.11	RPLP1	protein_coding	0.0197646	-0.607482	0.0034642	0.29297
ENSG00000224877.3	C17orf89	protein_coding	0.0198315	1.06378	0.429997	0.109704
ENSG00000146233.7	CYP39A1	protein_coding	0.0204169	0.622689	0.220862	-0.429805
ENSG00000244187.7	TMEM141	protein_coding	0.0204219	0.861186	0.177226	0.212315
ENSG00000257594.3	GALNT4	protein_coding	0.0207859	1.23843	0.184645	0.3133
ENSG00000135373.12	EHF	protein_coding	0.0208466	0.817877	3.11322e-05	2.10345
ENSG00000103145.10	HCFC1R1	protein_coding	0.0208879	-0.589644	8.5087e-13	0.865002
ENSG00000184574.9	LPAR5	protein_coding	0.0211068	-1.33198	2.92344e-27	3.24363
ENSG00000122728.6	TAF1L	protein_coding	0.0213315	1.89215	0.435921	0.420896
ENSG00000184967.6	NOC4L	protein_coding	0.0214335	-0.611062	0.101631	0.21126
ENSG00000105063.18	PPP6R1	protein_coding	0.0214335	-0.679806	0.0455486	0.303429
ENSG00000197054.11	ZNF763	protein_coding	0.0214486	0.747115	0.00743671	-0.436567
ENSG00000164414.16	SLC35A1	protein_coding	0.0216914	0.642386	0.582234	0.0976046
ENSG00000203943.8	SAMD13	protein_coding	0.022219	0.801569	0.0454299	-0.34611
ENSG00000151665.12	PIGF	protein_coding	0.0222305	0.614604	0.0266975	0.254033
ENSG00000178966.16	RMI1	protein_coding	0.0222305	0.592026	0.656817	-0.0615423
ENSG00000164683.16	HEY1	protein_coding	0.0225452	0.658815	0.303704	-0.230695
ENSG00000179168.14	GGN	protein_coding	0.0229724	-1.28914	2.77181e-07	1.43051
ENSG00000255524.7	NPIPB8	protein_coding	0.0234529	1.34113	0.341304	-0.258059
ENSG00000108352.11	RAPGEFL1	protein_coding	0.0238182	-0.80458	0.000133018	0.682524
ENSG00000196466.10	ZNF799	protein_coding	0.0238182	0.589229	0.196808	-0.156965
ENSG00000275947.2	TMEM251	protein_coding	0.0238867	0.67286	0.0780961	-0.362106
ENSG00000109625.18	CPZ	protein_coding	0.0251262	1.58659	0.34323	-0.469053
ENSG00000173486.12	FKBP2	protein_coding	0.0251421	-0.651833	0.0213625	-0.288486
ENSG00000011600.11	TYROBP	protein_coding	0.0252012	-1.33128	0.0859967	0.549912
ENSG00000011638.10	TMEM159	protein_coding	0.0258915	0.626811	0.482809	0.12072
ENSG00000079432.7	CIC	protein_coding	0.0262097	-0.636373	0.00417392	0.407044
ENSG00000136305.11	CIDEB	protein_coding	0.0263742	-0.662839	0.0002758	-0.698848
ENSG00000112852.6	PCDHB2	protein_coding	0.0265193	-0.80621	0.132801	0.745898
ENSG00000143653.9	SCCPDH	protein_coding	0.0265664	0.609593	0.896865	0.0233003
ENSG00000130204.12	TOMM40	protein_coding	0.0268086	-0.603418	0.470833	0.0870571
ENSG00000119919.10	NKX2-3	protein_coding	0.0273662	-2.91541	0.180572	-1.71768
ENSG00000228267.8	C4B	protein_coding	0.0276373	-1.38424	0.000906975	0.944545
ENSG00000169302.14	STK32A	protein_coding	0.0276373	0.91747	2.08656e-41	3.17191
ENSG00000169964.6	TMEM42	protein_coding	0.0280148	0.586673	0.454885	-0.0941131
ENSG00000155957.17	TMBIM4	protein_coding	0.0280366	0.679424	0.468724	0.075527
ENSG00000167173.18	C15orf39	protein_coding	0.0282151	-0.726993	0.437353	0.127352
ENSG00000153140.8	CETN3	protein_coding	0.0288243	0.622853	0.759779	-0.0453271
ENSG00000110799.13	VWF	protein_coding	0.0291692	0.8735	0.0175327	-0.605092
ENSG00000160678.11	S100A1	protein_coding	0.0294969	-0.7911	5.34762e-10	1.88097
ENSG00000132846.5	ZBED3	protein_coding	0.0295978	-0.652857	0.335542	-0.188333
ENSG00000183160.8	TMEM119	protein_coding	0.0296299	-0.994028	2.61976e-08	-1.72721
ENSG00000206077.10	ZDHHC11B	protein_coding	0.0312624	-0.912732	1.64572e-21	-2.47276
ENSG00000179862.6	CITED4	protein_coding	0.0321022	-0.958907	0.000373322	0.843731
ENSG00000239779.6	WBP1	protein_coding	0.0326401	0.595186	0.0104662	-0.335405
ENSG00000172936.12	MYD88	protein_coding	0.0333116	-0.756048	0.000507542	0.642481
ENSG00000168273.7	SMIM4	protein_coding	0.0335928	0.779247	0.68166	0.072637
ENSG00000120658.13	ENOX1	protein_coding	0.033759	1.11645	0.106248	-0.580144
ENSG00000148834.12	GSTO1	protein_coding	0.0338798	0.709356	0.00416767	0.316568
ENSG00000154134.14	ROBO3	protein_coding	0.0343987	-0.706327	3.50509e-12	-1.44467
ENSG00000197728.9	RPS26	protein_coding	0.034431	-1.66434	0.502509	0.169813
ENSG00000125735.10	TNFSF14	protein_coding	0.0347036	-1.55975	0.789882	-0.1321
ENSG00000186907.7	RTN4RL2	protein_coding	0.0347835	-0.884911	0.254494	-0.489792
ENSG00000128045.6	RASL11B	protein_coding	0.0349744	1.55042	0.0243169	-1.30818
ENSG00000175279.21	APITD1	protein_coding	0.0352012	1.02138	0.424736	-0.255049
ENSG00000089327.14	FXYD5	protein_coding	0.0354177	-1.01925	3.46722e-08	1.58515
ENSG00000132141.13	CCT6B	protein_coding	0.03543	0.593891	6.55971e-06	-0.693579
ENSG00000104894.11	CD37	protein_coding	0.0355169	-1.59242	0.868887	-0.0821258
ENSG00000184371.13	CSF1	protein_coding	0.0355195	-0.767854	0.949231	0.0168868
ENSG00000185862.6	EVI2B	protein_coding	0.0356661	-1.46103	0.346474	-0.33445
ENSG00000212864.3	RNF208	protein_coding	0.0358212	-0.936497	0.00361338	0.769139
ENSG00000237155.3	IER3	protein_coding	0.0361941	-1.26368	0.0752956	0.574697
ENSG00000104835.14	SARS2	protein_coding	0.03668	0.784906	0.517993	0.133092
ENSG00000169418.9	NPR1	protein_coding	0.0368887	-0.654541	1.17626e-20	-1.66334
ENSG00000128283.6	CDC42EP1	protein_coding	0.0371217	-0.601907	6.95628e-22	1.34854
ENSG00000224313.6	DXO	protein_coding	0.0371468	-0.695981	0.475412	0.12095
ENSG00000161649.12	CD300LG	protein_coding	0.0379842	1.45526	1.49418e-11	-3.77669
ENSG00000182578.13	CSF1R	protein_coding	0.0379842	-1.08164	0.373169	0.245326
ENSG00000178919.8	FOXE1	protein_coding	0.0379842	-0.713224	0.0892287	-0.344196
ENSG00000179271.2	GADD45GIP1	protein_coding	0.0380407	-0.658335	0.000984382	0.292317
ENSG00000128596.16	CCDC136	protein_coding	0.0386445	-0.753692	0.281879	-0.257281
ENSG00000278161.1	TFPT	protein_coding	0.0390992	-0.651226	0.433445	0.138185
ENSG00000183837.9	PNMA3	protein_coding	0.0391395	-0.897097	7.90628e-06	-1.53388
ENSG00000112312.9	GMNN	protein_coding	0.0392563	0.740413	0.829303	0.0470033
ENSG00000152953.12	STK32B	protein_coding	0.0397053	-0.789571	1.38153e-09	-1.43862
ENSG00000019582.14	CD74	protein_coding	0.0406562	-1.09508	0.266345	0.38719
ENSG00000143110.11	C1orf162	protein_coding	0.0407081	-0.914142	0.786793	0.0748441
ENSG00000277943.4	CCL4	protein_coding	0.0420492	-1.49038	5.8827e-05	-1.3718
ENSG00000089505.17	CMTM1	protein_coding	0.0427149	-0.925731	5.89883e-09	1.31292
ENSG00000105270.14	CLIP3	protein_coding	0.0427322	-0.83997	3.06939e-14	1.8424
ENSG00000206484.10	NRM	protein_coding	0.0427322	-0.935898	0.515455	0.214844
ENSG00000198053.11	SIRPA	protein_coding	0.0427758	-0.833584	0.164791	0.30335
ENSG00000008226.19	DLEC1	protein_coding	0.0433231	-0.676626	0.000231688	1.17507
ENSG00000130810.19	PPAN	protein_coding	0.0446316	0.830275	0.257809	0.272971
ENSG00000273831.2	LRRC56	protein_coding	0.0447581	-0.869464	0.65297	0.135844
ENSG00000253598.1	SLC10A5	protein_coding	0.0452935	0.799669	0.299969	0.254494
ENSG00000179029.14	TMEM107	protein_coding	0.0455572	0.646537	1.82199e-05	-0.468657
ENSG00000169442.8	CD52	protein_coding	0.0456366	-1.4793	0.942051	-0.0382081
ENSG00000169228.13	RAB24	protein_coding	0.0457628	0.778893	0.88838	0.030791
ENSG00000116544.11	DLGAP3	protein_coding	0.0470752	-1.08245	0.000652242	1.5101
ENSG00000113811.10	SELK	protein_coding	0.0478091	0.596001	0.000312067	-0.523512
ENSG00000161888.11	SPC24	protein_coding	0.0481632	-1.26906	0.000105259	1.37248
ENSG00000134780.9	DAGLA	protein_coding	0.0498222	-0.719499	0.0164966	0.605301
ENSG00000177410.12	ZFAS1	antisense	0.0013711	0.867137	3.68593e-05	0.657328
ENSG00000244682.7	FCGR2C	polymorphic_pseudogene	0.0238182	-1.23172	0.64376	0.154696
ENSG00000235082.2	SUMO1P3	processed_pseudogene	0.000642499	3.16195	0.969025	0.022153
ENSG00000203875.10	SNHG5	processed_transcript	0.0276949	0.666258	0.0380805	-0.308946
ENSG00000237984.3	PTENP1	transcribed_processed_pseudogene	0.00205246	1.56812	0.249247	-0.347872
aBenjamini and Hochberg multiple testing corrected p-value. Model was adjusted for age, sex and LT status.
bBenjamini and Hochberg multiple testing corrected p-value.

## Sheet: Sheet1
0.408846	-1.20741	4.24857e-06	0.810724	1.75409
7.2501e-05	-2.09834	0.00503691	-0.38636	-1.30709
0.180572	-3.28906	0.0893406	0.177481	1.13091
0.515455	1.16058	0.00160693	0.424643	1.34224
0.0304462	1.73417	0.119296	0.160927	1.11801
0.000231688	2.25804	0.000175325	-0.323277	-1.25117
0.947764	-1.01715	0.501306	-0.14502	-1.10575
0.993807	1.00179	0.0455528	0.204181	1.15203
0.281879	-1.19522	0.425067	0.169333	1.12454
3.06939e-14	3.58607	0.000815154	-0.301788	-1.23267
0.856715	1.0233	0.952351	0.0108632	1.00756
0.0201373	1.28933	1.07099e-09	0.628853	1.54633
2.30747e-05	1.7263	0.550069	0.0755357	1.05375
0.000373159	1.58905	0.0010163	0.355032	1.27901
0.070661	-2.65434	0.0922902	-0.279942	-1.21415
0.230484	-1.16931	0.182813	-0.121281	-1.0877
0.000396542	2.1336	0.165157	0.174792	1.1288
0.0814671	1.46035	0.000495799	0.332407	1.25911
0.455648	1.15077	0.00908227	0.358394	1.282
0.000906975	1.92458	0.0287433	-0.450669	-1.36667
4.75069e-07	1.81677	0.806444	-0.0664761	-1.04716
2.61976e-08	-3.31086	0.673821	-0.0899013	-1.0643
2.20218e-05	-3.2315	0.0805923	-0.239109	-1.18026
0.000105259	2.58915	5.99697e-05	-0.816865	-1.76157
0.789882	-1.09589	0.0767296	0.257015	1.195
5.8827e-05	-2.58793	0.178952	-0.174795	-1.1288
0.00203463	-2.73391	0.0356851	-0.35315	-1.27735
0.64376	1.11319	0.762768	-0.0642507	-1.04554
0.921655	1.02598	4.24483e-06	2.08966	4.25648
0.164791	1.23401	4.10742e-06	0.460552	1.37607
0.373169	1.18536	0.518254	-0.126678	-1.09178
0.949231	1.01177	0.0901765	0.586059	1.50114
2.83976e-07	2.1777	0.070661	-1.40835	-2.65434
0.259685	-1.19226	0.712667	-0.0411652	-1.02894
2.92344e-27	9.47176	0.0201373	0.366621	1.28933
0.000507542	1.56101	2.33914e-11	0.958707	1.94357
2.32091e-09	1.92055	0.000161333	0.37447	1.29636
0.0859967	1.464	2.16565e-09	-0.694232	-1.61802
0.931846	-1.02553	0.196621	0.188718	1.13975
0.266345	1.30784	2.67735e-07	0.705649	1.63088
0.942051	-1.02684	0.0440425	0.157985	1.11573
0.868887	-1.05858	0.0353525	-0.251015	-1.19004
0.786793	1.05325	0.732963	-0.0533758	-1.03769
0.346474	-1.2609	0.000158975	0.562105	1.47642
3.46722e-08	3.0004	0.753983	-0.0501323	-1.03536
7.90628e-06	-2.89563	0.153855	0.328353	1.25558
0.0002758	-1.62321	0.920193	-0.0135109	-1.00941
5.89883e-09	2.48445	0.00196512	0.38582	1.3066
0.65297	1.09874	0.0793729	0.263525	1.20041
0.660594	-1.07858	3.47655e-32	2.28996	4.89044
0.265638	1.33511	0.472366	0.131878	1.09572
0.000638319	-2.79281	0.0307758	-0.249616	-1.18889
0.0892287	-1.26944	0.0403641	0.244764	1.1849
0.611386	1.12906	0.927507	-0.0263982	-1.01847
0.159106	-1.59929	0.497268	0.102228	1.07343
0.00921796	-1.96834	4.23432e-06	-0.432782	-1.34983
0.753983	-1.03536	4.39231e-28	-5.50255	-45.3349
0.132801	1.67702	0.000845233	0.299439	1.23067
0.677315	1.13561	0.258753	0.0939551	1.06729
0.00120455	2.35908	0.38324	-0.160382	-1.11758
5.99697e-05	-1.76157	2.32091e-09	0.94152	1.92055
0.435058	1.19594	0.159295	-0.199859	-1.14859
0.0164966	1.5213	0.606017	-0.12686	-1.09191
0.261313	-1.34712	0.67429	-0.102282	-1.07347
0.762462	-1.06215	0.690331	0.0765429	1.05449
0.0070049	1.832	1.95919e-12	1.03036	2.04254
0.165157	1.1288	0.000396542	1.09329	2.1336
0.0034642	1.22516	0.762144	0.115038	1.083
0.0687902	-1.37951	0.228824	0.536492	1.45044
1.04062e-05	-1.65322	0.149623	0.265347	1.20192
0.433445	1.10052	0.00347895	-0.65079	-1.57003
0.00398576	1.70268	1.30009e-05	-0.33072	-1.25764
0.740781	-1.12507	0.368436	0.116376	1.08401
0.768313	1.09653	3.67846e-09	0.653922	1.57344
0.51847	-1.16077	0.126864	0.197381	1.14661
0.56782	-1.22102	0.0362406	-0.458276	-1.3739
0.883584	1.04054	0.573849	0.392168	1.31236
0.878162	-1.06321	0.259685	-0.253696	-1.19226
0.186424	1.25794	0.572196	0.0657341	1.04662
0.502509	1.12491	0.476963	0.196485	1.1459
0.00741087	1.49872	0.36604	-0.812074	-1.75573
0.420874	-1.17202	0.000373159	0.668169	1.58905
0.0034172	1.40375	0.0562269	-0.224383	-1.16828
0.35995	1.33563	2.30747e-05	0.787684	1.7263
0.611574	1.11167	0.792942	0.0574167	1.0406
0.625893	-1.12789	0.196621	0.201047	1.14953
0.0188908	-1.69208	1.12844e-06	0.899587	1.86553
3.67489e-05	-1.943	0.876817	0.0312139	1.02187
0.83651	-1.09774	0.0117301	0.414034	1.33241
0.382565	1.21801	0.451042	0.131016	1.09506
0.655609	-1.13974	1.28821e-11	1.00059	2.00082
0.00121916	-1.90988	0.0304462	0.794249	1.73417
0.000652242	2.84829	0.420488	0.0864531	1.06176
0.00975134	-2.42834	0.0766922	0.228881	1.17193
0.802002	-1.04679	0.115553	-0.384576	-1.30548
1.64572e-21	-5.55107	0.708935	0.0574413	1.04062
0.0375161	-1.46531	0.152819	0.315779	1.24468
6.31699e-93	5.08464	2.83976e-07	1.12281	2.1777
1.17626e-20	-3.16748	0.227366	-0.294043	-1.22607
0.451042	1.09506	3.51236e-05	0.558879	1.47312
3.50509e-12	-2.72201	0.443206	-0.131888	-1.09573
1.93488e-09	-2.21306	0.00024391	0.424183	1.34181
6.44658e-11	2.00823	0.0932543	-0.226463	-1.16996
0.79977	1.05531	0.0701953	-0.242366	-1.18293
0.00920701	1.55696	0.963503	0.00924817	1.00643
0.36604	-1.75573	3.5375e-08	-0.59583	-1.51134
2.91726e-19	2.58877	0.0061641	0.404479	1.32361
3.67846e-09	1.57344	0.00561022	0.482234	1.39691
0.00561022	1.39691	0.241489	0.172399	1.12693
0.385976	-1.14604	0.691867	0.129814	1.09415
0.0021687	-1.5428	0.598416	-0.096244	-1.06899
0.000463803	-1.72866	7.2501e-05	-1.06925	-2.09834
5.34762e-10	3.68323	0.00434561	-0.498513	-1.41276
0.537943	1.14033	3.4102e-05	0.465166	1.38048
0.518254	-1.09178	0.847792	0.0290508	1.02034
1.38153e-09	-2.71062	4.60217e-10	-0.823577	-1.76979
0.0178353	-1.31015	0.566908	-0.168842	-1.12416
3.6954e-05	1.87013	0.878213	-0.0226055	-1.01579
0.0361357	-1.54929	0.856715	0.0332252	1.0233
0.0776341	-1.37948	0.133818	0.143292	1.10442
0.0308527	-1.46429	0.000583647	0.966765	1.95445
0.522089	-1.13153	0.00613823	0.30484	1.23528
0.0254556	-1.50919	1.07465e-08	3.48039	11.161
0.451895	-1.24264	3.80714e-06	0.476005	1.39089
0.0458319	-1.43698	0.455648	0.202605	1.15077
3.80714e-06	1.39089	6.78067e-07	0.812459	1.7562
0.651633	-1.09618	1.93488e-09	-1.14604	-2.21306
0.022641	-1.45021	0.230484	-0.225663	-1.16931
0.0167801	-1.29669	0.00120455	1.23823	2.35908
0.00175157	-1.35472	2.40272e-06	-0.877863	-1.83765
0.0218892	-1.55436	0.0458167	0.199313	1.14815
0.0454284	-1.36467	0.0217743	0.364881	1.28778
0.00356153	-1.32008	4.77811e-28	-4.09433	-17.0812
0.0109478	-1.28797	0.453273	-0.0745317	-1.05302
0.00952336	-1.29549	2.20218e-05	-1.6922	-3.2315
0.453486	-1.15166	0.338064	0.248994	1.18838
0.0537064	-1.494	1.24139e-05	0.663865	1.58432
0.0128475	-1.36075	6.44658e-11	1.00593	2.00823
0.0120346	-1.62572	2.91726e-19	1.37227	2.58877
0.00347895	-1.57003	4.75069e-07	0.861376	1.81677
4.39231e-28	-45.3349	0.630164	-0.113147	-1.08158
4.10742e-06	1.37607	0.440596	0.0961215	1.0689
8.5087e-13	1.82134	0.863296	0.0393444	1.02765
0.920193	-1.00941	0.993807	0.00257598	1.00179
0.000984382	1.22461	0.0451972	0.29898	1.23027
0.133818	1.10442	0.00396372	0.354199	1.27828
0.00908227	1.282	0.0814671	0.546315	1.46035
0.0010163	1.27901	0.528843	-0.127052	-1.09206
0.177457	-1.1087	0.00777572	0.415469	1.33373
3.4102e-05	1.38048	0.195256	-0.205107	-1.15277
0.0213625	-1.22136	0.177457	-0.148866	-1.1087
0.0403641	1.1849	0.537943	0.189454	1.14033
0.178952	-1.1288	4.17402e-09	1.21284	2.31793
0.119296	1.11801	0.931846	-0.0363679	-1.02553
0.182813	-1.0877	6.31699e-93	2.34614	5.08464
0.00727214	1.4931	0.660594	-0.109131	-1.07858
1.30009e-05	-1.25764	0.947764	-0.0245281	-1.01715
0.000460989	-1.511	0.00126599	1.15647	2.22912
0.00975996	1.38738	3.06045e-23	3.58839	12.0286
0.00613823	1.23528	0.0375161	-0.551209	-1.46531
0.110252	1.12371	0.118856	-0.264837	-1.2015
2.67735e-07	1.63088	0.781337	0.0778965	1.05548
0.0766922	1.17193	0.110252	0.168272	1.12371
0.606017	-1.09191	0.0034642	0.29297	1.22516
1.95919e-12	2.04254	0.429997	0.109704	1.07901
0.196621	1.13975	0.220862	-0.429805	-1.34705
0.986438	1.0032	0.177226	0.212315	1.15855
0.865361	1.04754	0.184645	0.3133	1.24255
0.335542	-1.13945	3.11322e-05	2.10345	4.29736
0.632732	1.05681	8.5087e-13	0.865002	1.82134
0.00949679	-1.93548	2.92344e-27	3.24363	9.47176
0.0470163	-3.48574	0.435921	0.420896	1.33876
0.831767	1.36861	0.101631	0.21126	1.1577
0.142098	-2.22398	0.0455486	0.303429	1.23407
0.0752956	1.48936	0.00743671	-0.436567	-1.35338
0.152819	1.24468	0.582234	0.0976046	1.07
1.28821e-11	2.00082	0.0454299	-0.34611	-1.27113
0.0455486	1.23407	0.0266975	0.254033	1.19254
0.0287433	-1.36667	0.656817	-0.0615423	-1.04358
0.437353	1.09229	0.303704	-0.230695	-1.1734
0.963503	1.00643	2.77181e-07	1.43051	2.69542
0.00396372	1.27828	0.341304	-0.258059	-1.19587
0.196621	1.14953	0.000133018	0.682524	1.60494
0.126864	1.14661	0.196808	-0.156965	-1.11494
0.00417392	1.32597	0.0780961	-0.362106	-1.2853
0.598416	-1.06899	0.34323	-0.469053	-1.3842
0.847792	1.02034	0.0213625	-0.288486	-1.22136
3.51236e-05	1.47312	0.0859967	0.549912	1.464
0.0217743	1.28778	0.482809	0.12072	1.08728
0.952351	1.00756	0.00417392	0.407044	1.32597
0.0455528	1.15203	0.0002758	-0.698848	-1.62321
0.000845233	1.23067	0.132801	0.745898	1.67702
0.0451972	1.23027	0.896865	0.0233003	1.01628
6.95628e-22	2.54654	0.470833	0.0870571	1.0622
0.368436	1.08401	0.180572	-1.71768	-3.28906
1.07099e-09	1.54633	0.000906975	0.944545	1.92458
0.440596	1.0689	2.08656e-41	3.17191	9.01236
0.550069	1.05375	0.454885	-0.0941131	-1.06741
0.236507	1.12525	0.468724	0.075527	1.05375
0.0353525	-1.19004	0.437353	0.127352	1.09229
0.0356851	-1.27735	0.759779	-0.0453271	-1.03192
0.000161333	1.29636	0.0175327	-0.605092	-1.52108
0.0117301	1.33241	5.34762e-10	1.88097	3.68323
0.246354	1.32202	0.335542	-0.188333	-1.13945
0.00215873	1.33526	2.61976e-08	-1.72721	-3.31086
0.00361338	1.70425	1.64572e-21	-2.47276	-5.55107
0.254494	-1.40424	0.000373322	0.843731	1.79469
0.000133018	1.60494	0.0104662	-0.335405	-1.26173
0.101631	1.1577	0.000507542	0.642481	1.56101
0.705387	1.04935	0.68166	0.072637	1.05164
1.24139e-05	1.58432	0.106248	-0.580144	-1.495
0.00024391	1.34181	0.00416767	0.316568	1.24536
0.470833	1.0622	3.50509e-12	-1.44467	-2.72201
0.000373322	1.79469	0.502509	0.169813	1.12491
0.475412	1.08745	0.789882	-0.1321	-1.09589
2.77181e-07	2.69542	0.254494	-0.489792	-1.40424
2.08656e-41	9.01236	0.0243169	-1.30818	-2.47629
0.000583647	1.95445	0.424736	-0.255049	-1.19338
0.845948	-1.04672	3.46722e-08	1.58515	3.0004
7.21991e-18	-13.8592	6.55971e-06	-0.693579	-1.61729
0.303704	-1.1734	0.868887	-0.0821258	-1.05858
0.000377695	1.45234	0.949231	0.0168868	1.01177
0.194194	-1.34478	0.346474	-0.33445	-1.2609
6.55971e-06	-1.61729	0.00361338	0.769139	1.70425
0.02481	-1.49876	0.0752956	0.574697	1.48936
0.598512	-1.08637	0.517993	0.133092	1.09664
4.77811e-28	-17.0812	1.17626e-20	-1.66334	-3.16748
0.829303	1.03312	6.95628e-22	1.34854	2.54654
1.51484e-05	-2.96902	0.475412	0.12095	1.08745
6.17352e-07	-2.01482	1.49418e-11	-3.77669	-13.7056
0.859612	1.03627	0.373169	0.245326	1.18536
0.720689	-1.04357	0.0892287	-0.344196	-1.26944
0.691527	-1.10053	0.000984382	0.292317	1.22461
3.06045e-23	12.0286	0.281879	-0.257281	-1.19522
1.12174e-07	-1.8707	0.433445	0.138185	1.10052
0.558964	1.14926	7.90628e-06	-1.53388	-2.89563
0.00446937	1.78747	0.829303	0.0470033	1.03312
0.371613	1.21295	1.38153e-09	-1.43862	-2.71062
7.9572e-05	2.21188	0.266345	0.38719	1.30784
0.953106	1.01256	0.786793	0.0748441	1.05325
0.00777572	1.33373	5.8827e-05	-1.3718	-2.58793
0.202142	1.11869	5.89883e-09	1.31292	2.48445
0.0104662	-1.26173	3.06939e-14	1.8424	3.58607
0.985264	-1.00326	0.515455	0.214844	1.16058
0.476963	1.1459	0.164791	0.30335	1.23401
0.528843	-1.09206	0.000231688	1.17507	2.25804
0.717302	1.04088	0.257809	0.272971	1.20829
0.863296	1.02765	0.65297	0.135844	1.09874
0.0061641	1.32361	0.299969	0.254494	1.19292
0.566908	-1.12416	1.82199e-05	-0.468657	-1.38382
0.88838	1.02157	0.942051	-0.0382081	-1.02684
0.097158	1.59313	0.88838	0.030791	1.02157
0.691867	1.09415	0.000652242	1.5101	2.84829
0.34323	-1.3842	0.000312067	-0.523512	-1.43745
0.257809	1.20829	0.000105259	1.37248	2.58915
1.3022e-06	-3.15925	0.0164966	0.605301	1.5213
0.285925	1.11509	3.68593e-05	0.657328	1.57716
0.608434	1.10262	0.64376	0.154696	1.11319
0.0668514	1.27369	0.969025	0.022153	1.01547
0.570542	-1.2055	0.0380805	-0.308946	-1.2388
0.762768	-1.04554	0.249247	-0.347872	-1.27268
