# Supplementary material for: Transcriptome analysis discloses dysregulated genes in normal appearing tumor-adjacent thyroid tissues from patients with papillary thyroid carcinoma
Source: Sci Rep. 2021 Jul 8;11:14126. doi: 10.1038/s41598-021-93526-9 (PMC8266864; doi:10.1038/s41598-021-93526-9)
Supplement: Supplementary file 9 — Supplementary Information 9. [file 41598_2021_93526_MOESM9_ESM.xlsx]

## Sheet: Sheet1
Supplemental Table S9. Molecular and cellular functions of DEGs between NAT and N
Name	P-value range	# Molecules
Cellular response to therapeutics	1.78E-03 - 1.43E-05	12
Cellular movement	1.22E-02 - 1.38E-04	36
Cell death and survival	1.22E-02 - 1.44E-04	17
Cell morphology	1.22E-02 - 1.49E-04	15
Cell to cell signaling and interaction	1.22E-02 - 1.61E-04	32
